# Supplementary material for: Genetic diversity analysis of tropical and sub-tropical maize germplasm for Striga resistance and agronomic traits with SNP markers
Source: PLoS One. 2024 Aug 6;19(8):e0306263. doi: 10.1371/journal.pone.0306263 (PMC11302897; doi:10.1371/journal.pone.0306263)
Supplement: S1 Table — (XLSX) [file pone.0306263.s001.xlsx]

## Sheet: Sheet1
Entry	Seasons	Rep	Block	Varieties	DA	DS	ASI	EPP	PLHT	EHT	HUSK	CL	EASP	GY	SEC8	SEC10	SDR8	SDR10
TZISTR1154	1	1	1	1	84	86	2	2	1.94	1.105	1	11.35	8.4	67.5	4	6	0.5	0.6
TZISTR1261	1	1	1	2	85	86	1	2	1.7	0.845	1	14.35	5.4	72.5	4	0	1.5	1.6
TZISTR1248	1	1	1	3	80	76	-4	1	1.34	0.625	1	12.85	3.4	109	7.5	31	3.5	1.6
TZISTR1263	1	1	1	4	84	86	2	1	1.44	0.505	4	10.35	4.4	67.5	4	3	4.5	0.6
TZISTR1275	1	1	1	5	80	78	-2	1	1.64	0.745	2	16.35	7.4	67.5	6.5	6	2.5	2.6
TZISTR1157	1	1	1	6	76	80	4	1	1.42	0.585	2	11.35	3.4	56.5	4	14	2.5	1.6
TZISTR1160	1	1	1	7	85	84	-1	1	1.24	0.545	1	12.35	8.4	32.5	4	22	1.5	1.6
TZISTR1162	1	1	1	8	79	79	0	1	1.41	1.105	1	13.35	1.4	67.5	4	2	0.5	1.6
TZISTR1165	1	1	1	9	80	78	-2	2	2.04	1.145	1	11.35	7.4	37.5	6.5	24	1.5	0.6
TZISTR1175	1	1	1	10	78	74	-4	1	1.8	0.545	1	15.35	7.4	67.5	7.5	47	1.5	0.6
TZISTR1178	1	1	2	11	77	76	-1	1	2.24	1.345	1	10.35	0.4	76.6	6.5	2	1.5	0.6
TZISTR1163	1	1	2	12	84	80	-4	1	1.64	0.965	1	9.85	0.4	67	6.5	6	0.5	1.6
TZISTR1166	1	1	2	13	103	105	2	1	1.24	0.545	1	11.35	4.4	67.5	6.5	12	0.5	1.6
TZISTR1190	1	1	2	14	90	85	-5	1	1.74	0.885	1	8.85	8.4	29.5	4	0	1.5	1.6
TZISTR1199	1	1	2	15	81	80	-1	1	1.94	0.935	1	8.35	5.4	44.5	6.5	2	0.5	2.6
TZISTR1231	1	1	2	16	77	74	-3	1	1.84	0.845	1	10.35	4.4	67.5	6.5	7	1.5	1.6
TZISTR1232	1	1	2	17	88	87	-1	1	1.94	1.045	1	11.85	7.4	22.5	6.5	27	1.5	2.6
TZISTR1259	1	1	2	18	79	77	-2	1	1.54	0.665	1	16.35	7.4	49	6.5	12	1.5	0.6
TZISTR1262	1	1	2	19	84	76	-8	1	1.74	0.845	1	11.35	8.4	12.5	4	24	1.5	1.6
TZISTR1159	1	1	2	20	87	72	-15	1	2.04	0.985	1	9.85	5.4	41	6.5	8	0.5	1.6
TZISTR1223	1	1	3	21	89	85	-4	1	1.64	1.145	1	10.35	4.4	67.5	4	12	1.5	1.6
TZISTR1225	1	1	3	22	89	86	-3	1	2.04	1.145	1	11.35	4.4	67.5	4	1	0.5	0.6
ZM1421	1	1	3	23	84	82	-2	1	1.24	0.545	1	10.35	4.4	67.5	4	14	0.5	0.6
B.King/1421	1	1	3	24	82	80	-2	1	2.24	1.145	2	23.35	0.4	167	6.5	11	0.5	0.6
Hickory/1421	1	1	3	25	72	71	-1	1	2.24	1.145	2	16.35	8.4	12.5	4	15	0.5	4.6
Kep/1421	1	1	3	26	72	74	2	1	2.34	1.645	1	18.35	7.4	24	4	22	2.5	1.6
Shesha/1421	1	1	3	27	77	74	-3	1	2.24	1.545	1	19.35	0.4	174	10.5	37	1.5	1.6
ZM1423	1	1	3	28	71	71	0	1	1.88	1.015	1	10.35	0.4	111	4	1	4.5	4.6
CML550	1	1	3	29	86	88	2	1	2.29	1.145	1	13.35	7.4	25	4	1	1.5	4.6
TZISTR1244	1	1	3	30	80	77	-3	1	1.24	0.545	2	10.35	4.4	67.5	6.5	1	0.5	4.6
N.Choice/1421	1	1	4	31	84	76	-8	1	2.04	1.105	1	13.85	0.4	225.5	4	55	1.5	4.6
TZSTRI101	1	1	4	32	101	101	0	1	1.24	0.545	1	10.35	4.4	67.5	4	5	0.5	4.6
TZSTRI102	1	1	4	33	89	73	-16	1	1.94	1.045	1	10.35	0.4	57	6.5	33	0.5	3.6
TZSTRI104	1	1	4	34	104	102	-2	1	1.24	0.545	1	10.35	4.4	67.5	4	0	0.5	4.6
TZSTRI107	1	1	4	35	79	76	-3	1	1.58	0.865	1	8.35	1.4	66.5	6.5	4	0.5	1.6
TZSTRI108	1	1	4	36	86	84	-2	1	1.44	0.805	2	8.35	1.4	38.5	6.5	4	4.5	2.6
TZSTRI109	1	1	4	37	81	74	-7	2	2.24	1.005	1	11.35	4.4	67	4	59	2.5	1.6
TZSTRI110	1	1	4	38	84	76	-8	1	2.24	1.345	1	8.35	4.4	46.5	4	4	1.5	1.6
TZSTRI112	1	1	4	39	84	79	-5	1	1.3	0.705	1	13.35	4.4	80	4	14	0.5	1.6
TZSTRI114	1	1	4	40	99	95	-4	1	1.24	0.545	1	11.35	4.4	67.5	4	21	0.5	1.6
TZSTRI115	1	1	5	41	81	78	-3	1	2.24	1.145	1	12.35	0.4	117.5	6.5	11	2.5	3.6
TZISTR25	1	1	5	42	80	74	-6	1	2.64	1.105	1	14.35	1.4	107	4	1	0.5	1.6
TZISTR1001	1	1	5	43	85	83	-2	1	2.44	1.105	1	12.35	0.4	132.5	4	6	0.5	1.6
TZISTR1003	1	1	5	44	83	81	-2	1	2.24	1.075	1	9.35	1.4	51.5	4	14	0.5	2.6
TZISTR1004	1	1	5	45	72	74	2	1	1.79	1.105	1	10.35	0.4	61.5	4	9	0.5	2.6
TZISTR1008	1	1	5	46	85	86	1	1	2.24	1.105	1	12.35	7.4	40	6.5	1	1.5	3.6
TZISTR1011	1	1	5	47	96	95	-1	1	2.04	1.145	1	11.35	2.4	68.5	4	1	1.5	1.6
TZISTR1018	1	1	5	48	79	77	-2	1	1.94	1.045	1	13.35	4.4	58	6.5	2	0.5	0.6
TZEEI21	1	1	5	49	83	85	2	1	1.39	0.745	1	14.35	4.4	67.5	4	5	0.5	1.6
TZEEI13	1	1	5	50	79	79	0	1	1.54	0.755	2	9.35	3.4	69	6.5	11	0.5	5.6
TZEEI14	1	1	6	51	84	85	1	1	2.24	1.105	2	10.85	0.4	68.5	4	1	3.5	4.6
TZEEI49	1	1	6	52	75	75	0	1	1.88	0.785	2	12.35	4.4	44.5	4	8	4.5	4.6
TZDEEI55	1	1	6	53	79	78	-1	1	1.61	0.505	2	9.35	5.4	45	4	2	1.5	4.6
TZDEEI50	1	1	6	54	71	75	4	1	1.38	0.645	2	11.35	0.4	81	4.5	2	4.5	5.6
TZDEEI64	1	1	6	55	72	75	3	1	1.92	1.045	2	12.35	4.4	67.5	4	5	0.5	5.6
CML312	1	1	6	56	84	86	2	1	2.24	0.965	2	9.35	2.4	85	4	22	1.5	3.6
CML444	1	1	6	57	81	84	3	1	1.44	0.685	2	13.35	4.4	36	4	6	4.5	4.6
CML442	1	1	6	58	88	89	1	1	1.82	0.745	2	12.35	1.4	62.5	4.5	1	3.5	4.6
NC.QPM/Z.DPLO	1	1	6	59	82	76	-6	1	2.24	0.905	1	15.35	1.4	181.5	4	7	0.5	3.6
TZDEEI54	1	1	6	60	92	94	2	1	1.24	0.545	2	11.35	4.4	67.5	6.5	49	4.5	1.6
TZEEI10	1	1	7	61	89	86	-3	1	1.84	0.825	2	12.85	8.4	18.5	4	9	2.5	1.6
CML547	1	1	7	62	90	91	1	1	1.24	0.545	1	10.35	4.4	67.5	4.5	19	4.5	1.6
CML539	1	1	7	63	79	75	-4	1	1.94	0.845	1	11.35	0.4	102	4	11	3.5	0.6
CML440	1	1	7	64	88	84	-4	1	2.46	1.345	1	12.35	0.4	103	4	12	0.5	1.6
CML566	1	1	7	65	81	80	-1	1	2.38	1.045	1	11.85	0.4	212.5	4.5	14	0.5	0.6
CML540	1	1	7	66	81	87	6	1	2.24	0.585	1	10.35	4.4	67.5	4.5	0	5.5	4.6
CML545	1	1	7	67	75	72	-3	1	1.89	0.845	1	9.85	0.4	58.5	4.5	1	4.5	1.6
CML571	1	1	7	68	81	83	2	1	2.24	0.545	1	10.45	1.4	53.5	4.5	31	4.5	4.6
CML390	1	1	7	69	85	83	-2	1	2.24	1.025	1	12.85	2.4	74.5	4.5	32	4.5	1.6
CLHP0352	1	1	7	70	74	74	0	1	2.34	1.645	1	11.35	2.4	55	4	22	3.5	4.6
HA04A-2107-36	1	1	8	71	103	102	-1	1	2.37	1.145	1	6.35	7.4	17.5	4	4	3.5	4.6
CLHP0303	1	1	8	72	84	79	-5	2	2.08	1.145	1	8.85	0.4	147.5	4	24	0.5	1.6
CLHP0221	1	1	8	73	81	79	-2	1	1.84	1.045	1	9.35	8.4	22.5	6.5	1	4.5	1.6
CLHP0020	1	1	8	74	71	71	0	1	1.84	0.485	1	11.35	2.4	130.5	4	11	1.5	1.6
CLHP0058	1	1	8	75	80	76	-4	1	1.44	0.565	1	8.35	2.4	52.5	6.5	3	4.5	0.6
CKDHL0378	1	1	8	76	80	83	3	1	2.04	1.105	1	11.85	0.4	62.5	4	3	3.5	1.6
CLHP0312	1	1	8	77	86	86	0	1	1.84	1.045	1	10.35	0.4	54	4	12	4.5	0.6
CLHP0310	1	1	8	78	79	76	-3	1	2.06	0.905	1	12.35	5.4	24	6.5	1	4.5	0.6
CLHP0003	1	1	8	79	80	83	3	1	1.74	0.685	1	8.35	8.4	22.5	7.5	24	2.5	1.6
CKDHL0467	1	1	8	80	85	78	-7	1	1.54	0.905	1	10.85	1.4	52	4	1	2.5	3.6
CLHP00378	1	1	9	81	79	79	0	1	1.24	0.545	4	10.35	4.4	67.5	6.5	13	4.5	4.6
CLHP0156	1	1	9	82	81	75	-6	2	2.94	1.145	1	13.85	0.4	111.5	6.5	1	0.5	0.6
CLHP0113	1	1	9	83	79	76	-3	1	1.64	0.645	1	11.35	6.4	23.5	4	4	4.5	1.6
CLHP03302	1	1	9	84	75	73	-2	1	1.84	0.745	1	10.35	1.4	58	6.5	36	2.5	0.6
CLHP0404	1	1	9	85	79	76	-3	1	1.59	0.845	1	10.35	2.4	92.5	6.5	1	3.5	1.6
CLHP0343	1	1	9	86	86	83	-3	1	1.74	0.885	1	12.35	0.4	126.5	4	16	2.5	3.6
CZL1380	1	1	9	87	84	82	-2	1	2.69	0.935	1	9.35	8.4	67.5	4	9	1.5	1.6
CLHP0326	1	1	9	88	71	76	5	1	1.44	0.505	1	9.35	2.4	77	4	3	1.5	0.6
CZL99017	1	1	9	89	79	76	-3	1	2.24	0.685	1	8.35	1.4	92.5	6.5	2	0.5	0.6
TZEEI34	1	1	9	90	82	78	-4	1	1.64	0.645	1	12.35	6.4	25.5	4	1	2.5	1.6
CLHP0049	1	1	10	91	86	83	-3	1	1.44	0.745	1	13.35	4.4	116	10.5	29	3.5	0.6
CLHP00478	1	1	10	92	82	74	-8	1	1.69	0.845	1	11.35	1.4	64.5	4	1	1.5	1.6
CLHP00286	1	1	10	93	80	80	0	1	1.94	1.105	1	10.35	4.4	67.5	4	62	0.5	1.6
CML451	1	1	10	94	81	78	-3	1	2.74	1.105	1	13.35	0.4	118.5	4	7	0.5	0.6
CLHP0302	1	1	10	95	86	84	-2	1	1.76	0.845	5	16.85	1.4	148.5	4	89	2.5	1.6
CLHP0364	1	1	10	96	83	86	3	1	1.24	0.545	1	10.35	4.4	67.5	4	22	2.5	4.6
CLHP0350	1	1	10	97	71	73	2	1	2.34	0.815	1	11.35	4.4	68	6.5	7	1.5	1.6
CLHP00294	1	1	10	98	92	92	0	1	1.24	0.545	1	7.35	6.4	12.5	4	34	4.5	4.6
CLHP0005	1	1	10	99	85	86	1	1	2.24	0.855	1	9.35	2.4	50	4	6	1.5	4.6
CLHP0022	1	1	10	100	75	76	1	1	1.44	0.645	1	7.35	5.4	37.5	6.5	4	0.5	5.6
STR-SYN-Y2	1	1	11	101	83	83	0	1	2.44	1.145	1	13.35	8.4	63.5	8.5	4	1.5	4.6
Z. Diplo.BC4C3-W-DT C1	1	1	11	102	90	91	1	1	2.54	1.345	2	10.35	4.4	67.5	8.5	49	1.5	4.6
TZBSTR (Susceptible)(RE)	1	1	11	103	84	85	1	1	2.64	1.245	2	15.35	0.4	168.5	9.5	1	0.5	0.6
STR-SYN-W1	1	1	11	104	77	74	-3	1	2.64	1.105	1	15.35	4.4	39.5	9.5	32	1.5	2.6
DTSTR-W SYN13	1	1	11	105	92	90	-2	1	1.24	0.545	1	10.35	4.4	67.5	4	29	1.5	4.6
DTSTR-Y SYN15	1	1	11	106	82	74	-8	1	2.94	1.445	1	13.85	3.4	77.5	4	3	0.5	1.6
((IWD C3 SYN*2/(White DT STR Syn))-DT C1	1	1	11	107	93	96	3	1	2.54	1.045	1	11.35	4.4	12.5	6.5	3	1.5	6.6
DTSTR-W SYN11	1	1	11	108	82	83	1	1	2.44	1.105	2	12.35	0.4	85	6.5	1	4.5	4.6
SAMMMZ16	1	1	11	109	84	83	-1	1	2.34	1.245	1	11.85	1.4	71	4	1	1.5	3.6
(TZEOMP5C7/TZECOMP3DTC2) C2	1	1	11	110	71	70	-1	1	2.59	1.045	1	15.35	0.4	111.5	4	1	2.5	3.6
((TZL COMP1-W C6*2/(White DT STR Syn))-DT C1	1	1	12	111	91	92	1	1	1.24	0.545	1	10.35	4.4	67.5	4	25	0.5	4.6
TZCOM1/ZDPSYN	1	1	12	112	82	71	-11	1	2.34	1.075	1	14.35	5.4	35	6.5	2	1.5	2.6
colorado/1421	1	1	12	113	88	89	1	1	2.24	1.045	1	10.85	0.4	103	4	0	1.5	4.6
M.Pearl/DT-STR	1	1	12	114	72	73	1	1	2.59	1.095	0	11.35	0.4	95.5	4	1	1.5	2.6
Z.diplo-BC4-C3-W/DOGONA-1/Z.diplo-BC4-C3-W	1	1	12	115	81	82	1	1	2.46	1.145	1	12.35	1.4	116.5	10.5	96	0.5	0.6
NC.QPM/DT-STR	1	1	12	116	76	73	-3	1	2.24	1.045	0	13.35	7.4	37	4	17	3.5	4.6
ZM1421/DT-STR	1	1	12	117	80	77	-3	1	2.44	1.045	2	8.85	3.4	89.5	4	59	3.5	4.6
DTSTR-Y SYN14	1	1	12	118	84	76	-8	2	2.39	1.245	1	13.85	1.4	119.5	4	0	1.5	2.6
CML304	1	1	12	119	86	87	1	1	1.84	0.935	2	12.35	3.4	51	13.5	11	3.5	8.6
ZM1423/Z.DLO	1	1	12	120	86	87	1	1	2.64	0.935	2	12.85	1.4	51	4	1	1.5	2.6
(2*TZECOMP3DT/WhiteDTSTRSYN) C2	1	1	13	121	71	71	0	1	1.84	0.845	1	11.85	0.4	152	9.5	30	1.5	3.6
TZISTR1174	1	1	13	122	84	82	-2	1	1.84	1.145	1	10.85	1.4	99	6.5	12	2.5	1.6
TZISTR1205	1	1	13	123	86	84	-2	1	1.94	1.005	1	10.35	0.4	91	6.5	5	3.5	3.6
TZSTRI113	1	1	13	124	79	75	-4	1	1.74	0.935	1	10.35	0.4	86.5	6.5	30	0.5	4.6
TZISTR1119	1	1	13	125	89	81	-8	1	1.99	1.145	1	10.85	6.4	102	6.5	13	0.5	4.6
TZISTR1015	1	1	13	126	88	79	-9	1	1.57	0.845	1	9.35	0.4	79	6.5	2	1.5	3.6
TZISTR1154	1	2	1	1	88	84	-4	2	1.57	2.045	1	10.85	3.4	52.5	3.5	2	0.5	1.6
TZISTR1261	1	2	1	2	92	82	-10	2	2.24	0.945	1	13.85	2.4	55	4.5	2	1.5	1.6
TZISTR1248	1	2	1	3	83	75	-8	1	1.74	0.645	1	14.35	1.4	112.5	4.5	2	4.5	1.6
TZISTR1263	1	2	1	4	93	82	-11	1	1.84	0.645	3	11.35	1.4	62.5	3.5	6	4.5	0.6
TZISTR1275	1	2	1	5	99	78	-21	1	2.04	0.845	2	13.85	3.4	66.5	8.5	2	2.5	1.6
TZISTR1157	1	2	1	6	88	79	-9	1	2.24	0.745	2	10.85	1.4	57.5	8.5	7	1.5	2.6
TZISTR1160	1	2	1	7	90	87	-3	1	1.24	0.745	2	13.35	4.4	62.5	9.5	5	4.5	1.6
TZISTR1162	1	2	1	8	86	81	-5	1	2.14	1.245	1	14.35	1.4	72.5	8.5	1	1.5	1.6
TZISTR1165	1	2	1	9	85	77	-8	2	2.14	1.245	1	12.35	1.4	52.5	8.5	7	0.5	1.6
TZISTR1175	1	2	1	10	80	75	-5	1	1.84	0.845	1	14.35	4.4	67.5	8.5	7	0.5	1.6
TZISTR1178	1	2	2	11	81	77	-4	1	2.24	1.845	1	10.65	0.4	77.5	8.5	3	3.5	1.6
TZISTR1163	1	2	2	12	86	80	-6	1	2.24	1.135	1	9.35	0.4	72.5	8.5	2	5.5	1.6
TZISTR1166	1	2	2	13	101	101	0	1	1.24	1.105	1	10.35	2.4	82.5	9.5	1	4.5	1.6
TZISTR1190	1	2	2	14	88	87	-1	1	2.24	0.965	1	8.35	4.4	57.5	8.5	22	4.5	1.1
TZISTR1199	1	2	2	15	87	81	-6	1	2.24	0.945	1	7.85	2.4	52.5	9.5	6	4.5	2.6
TZISTR1231	1	2	2	16	79	76	-3	1	1.74	1.045	1	10.45	3.4	82.5	8.5	7	3.5	2.6
TZISTR1232	1	2	2	17	89	89	0	1	2.03	1.115	1	11.85	1.4	72.5	9.5	2	2.5	0.6
TZISTR1259	1	2	2	18	81	75	-6	1	1.74	0.945	1	15.35	2.4	62.5	8.5	6	6.5	1.6
TZISTR1262	1	2	2	19	89	77	-12	1	2.04	0.875	2	12.35	3.4	12.5	8.5	7	4.5	1.6
TZISTR1159	1	2	2	20	92	74	-18	1	2.24	1.045	1	10.35	2.4	42.5	9.5	6	1.5	0.6
TZISTR1223	1	2	3	21	91	86	-5	1	2.74	1.545	1	9.35	1.4	77.5	8.5	2	1.5	0.6
TZISTR1225	1	2	3	22	88	87	-1	1	2.24	1.845	1	10.35	0.4	82.5	8.5	6	0.5	2.6
ZM1421	1	2	3	23	83	84	1	1	1.24	0.945	1	8.35	1.4	112.5	9.5	7	0.5	2.6
B.King/1421	1	2	3	24	85	81	-4	1	2.34	1.245	2	24.35	1.4	172.5	8.5	2	0.5	2.6
Hickory/1421	1	2	3	25	75	72	-3	1	2.14	1.545	2	15.35	0.4	12.5	8.5	11	4.5	0.6
Kep/1421	1	2	3	26	73	76	3	1	2.74	1.945	1	17.35	1.4	52.5	8.5	7	1.5	0.6
Shesha/1421	1	2	3	27	80	75	-5	1	2.3	2.045	1	18.85	1.4	182.5	9.5	7	1.5	1.6
ZM1423	1	2	3	28	73	72	-1	1	2.24	1.845	1	11.35	1.4	112.5	8.5	2	4.5	0.6
CML550	1	2	3	29	91	86	-5	1	2.24	1.245	1	12.35	4.4	57.5	8.5	6	4.5	1.6
TZISTR1244	1	2	3	30	78	80	2	1	1.24	0.445	2	8.35	1.4	52.5	8.5	2	4.5	1.6
N.Choice/1421	1	2	4	31	86	81	-5	1	2.24	1.045	1	13.35	1.4	227.5	9.5	2	4.5	1.6
TZSTRI101	1	2	4	32	103	100	-3	1	1.24	0.645	1	8.35	1.4	62.5	9.5	2	4.5	1.6
TZSTRI102	1	2	4	33	92	87	-5	1	2.24	0.745	1	11.35	1.4	72.5	8.5	3	6.5	0.6
TZSTRI104	1	2	4	34	102	100	-2	1	1.24	0.445	2	11.35	1.4	72.5	9.5	2	4.5	2.6
TZSTRI107	1	2	4	35	82	75	-7	1	1.69	0.895	1	9.35	1.4	72.5	8.5	3	1.5	2.6
TZSTRI108	1	2	4	36	82	80	-2	1	1.84	0.825	2	10.35	1.4	42.5	8.5	3	5.5	2.6
TZSTRI109	1	2	4	37	85	76	-9	2	2.3	1.025	1	11.35	4.4	72.5	8.5	3	1.5	1.6
TZSTRI110	1	2	4	38	86	77	-9	1	2.3	1.645	1	7.85	4.4	52.5	8.5	3	1.5	2.6
TZSTRI112	1	2	4	39	84	78	-6	1	1.33	0.985	1	12.35	4.4	82.5	8.5	3	4.5	4.6
TZSTRI114	1	2	4	40	93	96	3	1	1.34	0.645	1	10.35	3.4	87.5	9.5	2	4.5	4.6
TZSTRI115	1	2	5	41	80	80	0	1	2.44	1.345	1	11.35	1.4	132.5	8.5	3	3.5	0.6
TZISTR25	1	2	5	42	79	75	-4	1	2.33	1.245	1	13.35	1.4	112.5	9.5	2	4.5	4.6
TZISTR1001	1	2	5	43	85	85	0	1	2.24	1.545	1	10.35	1.4	172.5	8.5	3	4.5	2.6
TZISTR1003	1	2	5	44	92	83	-9	1	2.34	1.845	1	8.85	1.4	62.5	8.5	3	4.5	3.6
TZISTR1004	1	2	5	45	75	75	0	1	1.84	1.245	1	8.85	1.4	72.5	8.5	3	2.5	4.6
TZISTR1008	1	2	5	46	92	85	-7	1	2.24	1.245	1	10.35	2.4	62.5	8.5	3	6.5	1.6
TZISTR1011	1	2	5	47	92	92	0	1	2.04	1.245	1	10.85	1.4	72.5	8.5	3	6.5	4.6
TZISTR1018	1	2	5	48	78	76	-2	1	1.94	1.345	1	11.35	1.4	62.5	8.5	3	0.5	0.6
TZEEI21	1	2	5	49	86	83	-3	1	1.44	0.945	1	11.35	0.4	92.5	8.5	3	7.5	4.6
TZEEI13	1	2	5	50	81	77	-4	1	1.54	0.775	2	8.35	1.4	72.5	9.5	6	5.5	4.6
TZEEI14	1	2	6	51	86	83	-3	1	2.44	1.245	2	10.35	1.4	82.5	8.5	3	4.5	0.6
TZEEI49	1	2	6	52	76	78	2	1	2.54	0.845	2	10.85	0.4	52.5	8.5	3	4.5	4.6
TZDEEI55	1	2	6	53	80	77	-3	1	2.04	0.805	2	8.35	1.4	52.5	9.5	2	4.5	4.6
TZDEEI50	1	2	6	54	75	74	-1	1	1.94	0.945	2	10.35	1.4	82.5	8.5	3	5.5	2.6
TZDEEI64	1	2	6	55	73	74	1	1	2.04	1.545	2	10.35	1.4	72.5	8.5	3	5.5	3.6
CML312	1	2	6	56	83	88	5	1	2.34	0.945	2	8.85	0.4	112.5	8.5	3	6.5	1.6
CML444	1	2	6	57	82	82	0	1	2.04	0.745	2	12.35	0.4	52.5	8.5	3	4.5	2.6
CML442	1	2	6	58	89	87	-2	1	2.04	0.935	2	11.35	0.4	72.5	9.5	2	4.5	1.6
NC.QPM/Z.DPLO	1	2	6	59	83	77	-6	1	2.34	0.945	1	16.35	0.4	182.5	8.5	3	3.5	1.6
TZDEEI54	1	2	6	60	95	92	-3	1	1.24	1.045	2	10.35	1.4	52.5	9.5	2	4.5	1.6
TZEEI10	1	2	7	61	90	87	-3	1	1.94	1.105	2	13.35	3.4	58.5	8.5	3	3.5	4.6
CML547	1	2	7	62	83	94	11	1	2.14	0.745	2	9.35	1.4	82.5	8.5	2	6.5	2.6
CML539	1	2	7	63	88	78	-10	1	2.24	0.445	1	10.35	4.4	72.5	9.5	3	4.5	4.6
CML440	1	2	7	64	83	72	-11	1	2.74	0.895	1	10.35	1.4	114.5	8.5	3	4.5	0.6
CML566	1	2	7	65	90	82	-8	1	2.54	1.345	1	12.85	1.4	123.5	8.5	3	1.5	1.6
CML540	1	2	7	66	79	80	1	1	2.3	1.045	1	12.35	1.4	512.5	8.5	2	0.5	0.6
CML545	1	2	7	67	82	80	-2	1	2.04	0.585	1	11.35	4.4	72.5	9.5	3	4.5	3.6
CML571	1	2	7	68	77	72	-5	1	2.34	0.895	1	9.85	1.4	62.5	8.5	2	4.5	2.6
CML390	1	2	7	69	81	83	2	1	2.44	0.545	1	10.45	1.4	62.5	9.5	3	4.5	4.6
CLHP0352	1	2	7	70	85	83	-2	1	2.74	0.145	1	12.85	2.4	72.5	8.5	3	5.5	0.6
HA04A-2107-36	1	2	8	71	98	74	-24	1	2.39	1.645	1	11.35	2.4	62.5	8.5	3	4.5	3.6
CLHP0303	1	2	8	72	91	92	1	1	2.14	1.245	1	6.35	4.4	62.5	8.5	3	4.5	3.6
CLHP0221	1	2	8	73	84	80	-4	2	1.94	1.245	1	11.85	1.4	147.5	8.5	3	1.5	3.6
CLHP0020	1	2	8	74	77	87	10	1	2.24	0.745	1	13.35	1.4	132.5	8.5	3	4.5	4.6
CLHP0058	1	2	8	75	83	81	-2	1	1.84	0.445	1	9.35	5.4	24.5	8.5	3	5.5	3.6
CKDHL0378	1	2	8	76	70	71	1	1	2.24	0.485	1	12.35	2.4	132.5	8.5	3	1.5	2.6
CLHP0312	1	2	8	77	81	77	-4	1	2.14	0.565	1	9.35	2.4	62.5	8.5	2	3.5	5.6
CLHP0310	1	2	8	78	79	81	2	1	2.24	1.245	1	11.85	1.4	72.5	8.5	3	4.5	5.6
CLHP0003	1	2	8	79	90	87	-3	1	1.54	1.045	1	10.35	1.4	62.5	9.5	1	1.5	3.6
CKDHL0467	1	2	8	80	80	77	-3	1	2.24	0.895	1	12.35	5.4	58.5	8.5	3	1.5	2.6
CLHP00378	1	2	9	81	81	83	2	1	1.3	0.745	1	9.35	2.4	72.5	10.5	2	0.5	0.6
CLHP0156	1	2	9	82	86	86	0	1	2.34	0.895	1	10.85	1.4	62.5	8.5	6	1.5	2.6
CLHP0113	1	2	9	83	82	77	-5	1	2.14	0.445	4	9.35	2.4	62.5	9.5	2	1.5	4.6
CLHP03302	1	2	9	84	82	72	-10	2	2.24	1.245	1	14.35	1.4	117.5	9.5	3	0.5	0.6
CLHP0404	1	2	9	85	81	79	-2	1	2.24	0.645	1	12.35	3.4	57.5	9.5	6	1.5	3.6
CLHP0343	1	2	9	86	75	75	0	1	1.94	0.745	1	11.35	0.4	62.5	8.5	3	4.5	4.6
CZL1380	1	2	9	87	79	79	0	1	2.54	0.895	1	12.35	1.4	82.5	9.5	3	7.5	7.6
CLHP0326	1	2	9	88	85	82	-3	1	1.84	0.895	1	12.35	0.4	112.5	8.5	3	3.5	3.6
CZL99017	1	2	9	89	86	86	0	1	2.3	0.945	1	9.35	2.4	57.5	8.5	3	4.5	3.6
TZEEI34	1	2	9	90	73	75	2	1	1.44	0.505	1	9.35	1.4	72.5	8.5	2	4.5	0.6
CLHP0049	1	2	10	91	81	77	-4	1	1.54	0.745	1	7.35	0.4	111.5	8.5	7	3.5	3.6
CLHP00478	1	2	10	92	83	79	-4	1	2.24	0.645	1	12.35	3.4	72.5	9.5	3	4.5	4.6
CLHP00286	1	2	10	93	92	90	-2	1	2.3	0.745	1	13.35	1.4	122.5	10.5	3	4.5	4.6
CML451	1	2	10	94	83	84	1	1	2.34	0.895	1	11.35	1.4	72.5	8.5	3	3.5	5.6
CLHP0302	1	2	10	95	82	81	-1	1	2.24	1.245	1	10.35	3.4	72.5	8.5	3	6.5	4.6
CLHP0364	1	2	10	96	83	79	-4	1	1.84	1.245	1	14.35	0.4	115.5	8.5	2	0.5	4.6
CLHP0350	1	2	10	97	85	83	-2	1	2.84	0.895	5	17.35	1.4	162.5	8.5	6	1.5	4.6
CLHP00294	1	2	10	98	90	87	-3	1	2.24	1.045	1	12.35	3.4	92.5	9.5	2	4.5	4.6
CLHP0005	1	2	10	99	73	73	0	1	2.3	0.745	1	12.35	3.4	92.5	8.5	3	1.5	3.6
CLHP0022	1	2	10	100	93	91	-2	1	2.04	0.545	1	7.35	1.4	12.5	9.5	3	4.5	4.6
STR-SYN-Y2	1	2	11	101	86	85	-1	1	2.84	0.895	1	10.35	2.4	50.5	8.5	3	4.5	5.6
Z. Diplo.BC4C3-W-DT C1	1	2	11	102	92	90	-2	1	2.84	0.645	1	8.35	5.4	42.5	8.5	3	5.5	4.6
TZBSTR (Susceptible)(RE)	1	2	11	103	88	86	-2	1	2.14	1.445	1	14.35	0.4	62.5	8.5	3	4.5	3.6
STR-SYN-W1	1	2	11	104	89	89	0	1	2.94	1.345	2	12.35	2.4	92.5	8.5	3	4.5	4.6
DTSTR-W SYN13	1	2	11	105	85	85	0	1	1.74	1.245	2	16.35	1.4	172.5	8.5	2	0.5	4.6
DTSTR-Y SYN15	1	2	11	106	78	75	-3	1	2.14	1.245	1	12.35	3.4	62.5	8.5	3	2.5	3.6
((IWD C3 SYN*2/(White DT STR Syn))-DT C1	1	2	11	107	91	91	0	1	2.84	0.545	2	12.35	2.4	82.5	9.5	2	4.5	4.6
DTSTR-W SYN11	1	2	11	108	81	76	-5	1	2.64	1.445	1	14.35	3.4	82.5	8.5	2	1.5	5.6
SAMMMZ16	1	2	11	109	95	95	0	1	2.14	1.045	1	12.35	3.4	62.5	9.5	3	6.5	4.6
(TZEOMP5C7/TZECOMP3DTC2) C2	1	2	11	110	85	85	0	1	2.64	1.245	2	13.35	0.4	92.5	7.5	3	4.5	5.6
((TZL COMP1-W C6*2/(White DT STR Syn))-DT C1	1	2	12	111	85	85	0	1	2.04	1.245	1	12.35	1.4	82.5	4	2	3.5	0.6
TZCOM1/ZDPSYN	1	2	12	112	72	72	0	1	2.44	1.045	1	16.35	0.4	112.5	4.5	3	3.5	4.6
colorado/1421	1	2	12	113	93	94	1	1	2.3	0.445	1	17.35	2.4	72.5	4.5	3	4.5	4.6
M.Pearl/DT-STR	1	2	12	114	81	79	-2	1	2.64	1.075	1	16.35	5.4	52.5	3.5	6	2.5	2.6
Z.diplo-BC4-C3-W/DOGONA-1/Z.diplo-BC4-C3-W	1	2	12	115	87	88	1	1	2.74	1.045	1	11.35	0.4	132.5	6.5	7	4.5	5.6
NC.QPM/DT-STR	1	2	12	116	73	74	1	1	2.74	1.095	0	12.35	0.4	96.5	4	3	2.5	4.6
ZM1421/DT-STR	1	2	12	117	80	80	0	1	2.8	1.245	1	13.35	1.4	122.5	4.5	3	0.5	6.6
DTSTR-Y SYN14	1	2	12	118	79	77	-2	1	2.54	1.045	0	14.35	7.4	62.5	4.5	3	4.5	3.6
CML304	1	2	12	119	85	82	-3	1	2.14	1.045	2	10.35	3.4	92.5	4.5	7	4.5	3.6
ZM1423/Z.DLO	1	2	12	120	89	87	-2	2	2.84	1.245	1	14.35	1.4	102.5	6.5	3	2.5	4.6
(2*TZECOMP3DT/WhiteDTSTRSYN) C2	1	2	13	121	73	89	16	1	2.14	0.945	2	13.35	3.4	51	7.5	2	1.5	6.6
TZISTR1174	1	2	13	122	90	87	-3	1	2.24	0.945	2	14.35	1.4	112.5	4.5	3	2.5	4.6
TZISTR1205	1	2	13	123	83	71	-12	1	2.24	0.895	1	12.35	0.4	162.5	4	3	1.5	4.6
TZSTRI113	1	2	13	124	83	83	0	1	2.24	1.045	1	11.35	1.4	112.5	4.5	6	1.5	6.6
TZISTR1119	1	2	13	125	85	84	-1	1	2.3	1.245	1	12.35	0.4	92.5	4.5	2	3.5	3.6
TZISTR1015	1	2	13	126	80	79	-1	1	2.44	0.945	1	12.35	0.4	92.5	3.5	1	4.5	3.6
TZISTR1154	2	1	1	1	88	82	-6	2	1.46	1.015	1	10.65	7	42.5	2	8	1.5	1.4
TZISTR1261	2	1	1	2	87	82	-5	2	1.22	0.755	1	13.65	6.6	47.5	2	2	2.5	2.4
TZISTR1248	2	1	1	3	72	72	0	1	0.86	0.535	1	12.15	4.6	84	2.5	33	4.5	2.4
TZISTR1263	2	1	1	4	86	82	-4	1	0.96	0.415	2	9.65	5.6	42.5	2	5	5.5	1.4
TZISTR1275	2	1	1	5	86	74	-12	1	1.16	0.655	2	15.65	8.6	42.5	1.5	8	3.5	3.4
TZISTR1157	2	1	1	6	82	76	-6	1	0.94	0.495	2	10.65	4.6	31.5	2	16	3.5	2.4
TZISTR1160	2	1	1	7	79	80	1	1	0.76	0.455	1	11.65	7	7.5	2	24	2.5	2.4
TZISTR1162	2	1	1	8	77	75	-2	1	0.93	1.015	1	12.65	2.6	42.5	2	4	1.5	2.4
TZISTR1165	2	1	1	9	74	74	0	2	1.56	1.055	1	10.65	8.6	12.5	1.5	26	2.5	1.4
TZISTR1175	2	1	1	10	72	70	-2	1	1.32	0.455	1	14.65	8.6	42.5	2.5	49	2.5	1.4
TZISTR1178	2	1	2	11	71	72	1	1	1.76	1.255	1	9.65	1.6	51.6	1.5	4	2.5	1.4
TZISTR1163	2	1	2	12	78	76	-2	1	1.16	0.875	1	9.15	1.6	42	1.5	8	1.5	2.4
TZISTR1166	2	1	2	13	97	101	4	1	0.76	0.455	1	10.65	5.6	42.5	1.5	14	1.5	2.4
TZISTR1190	2	1	2	14	84	81	-3	1	1.26	0.795	1	8.15	7	4.5	2	2	2.5	2.4
TZISTR1199	2	1	2	15	75	76	1	1	1.46	0.845	1	7.65	6.6	19.5	1.5	4	1.5	3.4
TZISTR1231	2	1	2	16	71	70	-1	1	1.36	0.755	1	9.65	5.6	42.5	1.5	9	2.5	2.4
TZISTR1232	2	1	2	17	82	83	1	1	1.46	0.955	1	11.15	8.6	17.5	1.5	29	2.5	3.4
TZISTR1259	2	1	2	18	73	73	0	1	1.06	0.575	1	15.65	8.6	24	1.5	14	2.5	1.4
TZISTR1262	2	1	2	19	78	72	-6	1	1.26	0.755	3	10.65	7	0	2	26	2.5	2.4
TZISTR1159	2	1	2	20	81	68	-13	1	1.56	0.895	1	9.15	6.6	16	1.5	10	1.5	2.4
TZISTR1223	2	1	3	21	83	81	-2	1	1.16	1.055	1	9.65	5.6	42.5	2	14	2.5	2.4
TZISTR1225	2	1	3	22	83	82	-1	1	1.56	1.055	1	10.65	5.6	42.5	2	3	1.5	1.4
ZM1421	2	1	3	23	78	78	0	1	0.76	0.455	1	9.65	5.6	42.5	2	16	1.5	1.4
B.King/1421	2	1	3	24	76	76	0	1	1.76	1.055	2	22.65	1.6	142	1.5	13	1.5	1.4
Hickory/1421	2	1	3	25	66	67	1	1	1.76	1.055	2	15.65	7	0	2	17	1.5	5.4
Kep/1421	2	1	3	26	66	70	4	1	1.86	1.555	1	17.65	8.6	10	2	24	3.5	2.4
Shesha/1421	2	1	3	27	71	70	-1	1	1.76	1.455	1	18.65	1.6	149	5.5	39	2.5	2.4
ZM1423	2	1	3	28	65	67	2	1	1.4	0.925	1	9.65	1.6	86	2	1	5.5	5.4
CML550	2	1	3	29	80	84	4	1	1.81	1.055	1	12.65	8.6	0	2	3	2.5	5.4
TZISTR1244	2	1	3	30	74	73	-1	1	0.76	0.455	2	9.65	5.6	42.5	1.5	3	1.5	5.4
N.Choice/1421	2	1	4	31	78	72	-6	1	1.56	1.015	1	13.15	1.6	200.5	2	57	2.5	5.4
TZSTRI101	2	1	4	32	95	97	2	1	0.76	0.455	1	9.65	5.6	42.5	2	7	1.5	5.4
TZSTRI102	2	1	4	33	83	69	-14	1	1.46	0.955	1	9.65	1.6	32	1.5	35	1.5	4.4
TZSTRI104	2	1	4	34	98	98	0	1	0.76	0.455	1	9.65	5.6	42.5	2	2	1.5	5.4
TZSTRI107	2	1	4	35	73	72	-1	1	1.1	0.775	1	7.65	2.6	41.5	1.5	6	1.5	2.4
TZSTRI108	2	1	4	36	80	80	0	1	0.96	0.715	2	7.65	2.6	13.5	1.5	6	5.5	3.4
TZSTRI109	2	1	4	37	75	70	-5	2	1.76	0.915	1	10.65	5.6	42	2	61	3.5	2.4
TZSTRI110	2	1	4	38	78	72	-6	1	1.76	1.255	1	7.65	5.6	21.5	2	6	2.5	2.4
TZSTRI112	2	1	4	39	78	75	-3	1	0.82	0.615	1	12.65	5.6	55	2	16	1.5	2.4
TZSTRI114	2	1	4	40	93	91	-2	1	0.76	0.455	1	10.65	5.6	42.5	2	23	1.5	2.4
TZSTRI115	2	1	5	41	75	74	-1	1	1.76	1.055	1	11.65	1.6	92.5	1.5	13	3.5	4.4
TZISTR25	2	1	5	42	74	70	-4	1	2.16	1.015	1	13.65	2.6	82	2	3	1.5	2.4
TZISTR1001	2	1	5	43	79	79	0	1	1.96	1.015	1	11.65	1.6	107.5	2	8	1.5	2.4
TZISTR1003	2	1	5	44	77	77	0	1	1.76	0.985	1	8.65	2.6	26.5	2	16	1.5	3.4
TZISTR1004	2	1	5	45	66	70	4	1	1.31	1.015	1	9.65	1.6	36.5	2	11	1.5	3.4
TZISTR1008	2	1	5	46	79	82	3	1	1.76	1.015	1	11.65	8.6	15	1.5	1	2.5	4.4
TZISTR1011	2	1	5	47	90	91	1	1	1.56	1.055	1	10.65	3.6	43.5	2	1	2.5	2.4
TZISTR1018	2	1	5	48	73	73	0	1	1.46	0.955	1	12.65	5.6	33	1.5	4	1.5	1.4
TZEEI21	2	1	5	49	77	81	4	1	0.91	0.655	1	13.65	5.6	42.5	2	7	1.5	2.4
TZEEI13	2	1	5	50	73	75	2	1	1.06	0.665	2	8.65	4.6	44	1.5	13	1.5	6.4
TZEEI14	2	1	6	51	78	81	3	1	1.76	1.015	2	10.15	1.6	43.5	2	3	4.5	5.4
TZEEI49	2	1	6	52	69	71	2	1	1.4	0.695	2	11.65	5.6	19.5	2	10	5.5	5.4
TZDEEI55	2	1	6	53	73	74	1	1	1.13	0.415	2	8.65	6.6	20	2	4	2.5	5.4
TZDEEI50	2	1	6	54	65	71	6	1	0.9	0.555	2	10.65	1.6	56	2	4	5.5	6.4
TZDEEI64	2	1	6	55	66	71	5	1	1.44	0.955	2	11.65	5.6	42.5	2	7	1.5	6.4
CML312	2	1	6	56	78	82	4	1	1.76	0.875	2	8.65	3.6	60	2	24	2.5	4.4
CML444	2	1	6	57	75	80	5	1	0.96	0.595	2	12.65	5.6	11	2	8	5.5	5.4
CML442	2	1	6	58	82	85	3	1	1.34	0.655	2	11.65	2.6	37.5	2	1	4.5	5.4
NC.QPM/Z.DPLO	2	1	6	59	76	72	-4	1	1.76	0.815	1	14.65	2.6	156.5	2	9	1.5	4.4
TZDEEI54	2	1	6	60	86	90	4	1	0.76	0.455	2	10.65	5.6	42.5	1.5	51	5.5	2.4
TZEEI10	2	1	7	61	83	82	-1	1	1.36	0.735	2	12.15	7	11	2	11	3.5	2.4
CML547	2	1	7	62	84	87	3	1	0.76	0.455	1	9.65	5.6	42.5	2	21	5.5	2.4
CML539	2	1	7	63	73	71	-2	1	1.46	0.755	1	10.65	1.6	77	2	13	4.5	1.4
CML440	2	1	7	64	82	80	-2	1	1.98	1.255	1	11.65	1.6	78	2	14	1.5	2.4
CML566	2	1	7	65	75	76	1	1	1.9	0.955	1	11.15	1.6	187.5	2	16	1.5	1.4
CML540	2	1	7	66	75	83	8	1	1.76	0.495	1	9.65	5.6	42.5	2	2	6.5	5.4
CML545	2	1	7	67	69	68	-1	1	1.41	0.755	1	9.15	1.6	33.5	2	3	5.5	2.4
CML571	2	1	7	68	75	79	4	1	1.76	0.455	1	9.75	2.6	28.5	2	33	5.5	5.4
CML390	2	1	7	69	79	79	0	1	1.76	0.935	1	12.15	3.6	49.5	2	34	5.5	2.4
CLHP0352	2	1	7	70	68	70	2	1	1.86	1.555	1	10.65	3.6	30	2	24	4.5	5.4
HA04A-2107-36	2	1	8	71	97	98	1	1	1.89	1.055	1	5.65	8.6	27.5	2	6	4.5	5.4
CLHP0303	2	1	8	72	78	75	-3	2	1.6	1.055	1	8.15	1.6	122.5	2	26	1.5	2.4
CLHP0221	2	1	8	73	75	75	0	1	1.36	0.955	1	8.65	7	22.5	1.5	3	5.5	2.4
CLHP0020	2	1	8	74	65	67	2	1	1.36	0.395	1	10.65	3.6	105.5	2	13	2.5	2.4
CLHP0058	2	1	8	75	74	72	-2	1	0.96	0.475	1	7.65	3.6	13	1.5	5	5.5	1.4
CKDHL0378	2	1	8	76	74	79	5	1	1.56	1.015	1	11.15	1.6	37.5	2	5	4.5	2.4
CLHP0312	2	1	8	77	80	82	2	1	1.36	0.955	1	9.65	1.6	29	2	14	5.5	1.4
CLHP0310	2	1	8	78	73	72	-1	1	1.58	0.815	1	11.65	6.6	35.5	1.5	1	5.5	1.4
CLHP0003	2	1	8	79	74	79	5	1	1.26	0.595	1	7.65	7	10	2.5	26	3.5	2.4
CKDHL0467	2	1	8	80	79	74	-5	1	1.06	0.815	1	10.15	2.6	27	2	1	3.5	4.4
CLHP00378	2	1	9	81	73	75	2	1	0.76	0.455	4	9.65	5.6	42.5	1.5	15	5.5	5.4
CLHP0156	2	1	9	82	75	71	-4	2	2.46	1.055	1	13.15	1.6	86.5	1.5	1	1.5	1.4
CLHP0113	2	1	9	83	73	72	-1	1	1.16	0.555	1	10.65	7.6	37.5	2	6	5.5	2.4
CLHP03302	2	1	9	84	69	69	0	1	1.36	0.655	1	9.65	2.6	33	1.5	38	3.5	1.4
CLHP0404	2	1	9	85	73	72	-1	1	1.11	0.755	1	9.65	3.6	67.5	1.5	1	4.5	2.4
CLHP0343	2	1	9	86	80	79	-1	1	1.26	0.795	1	11.65	1.6	101.5	2	18	3.5	4.4
CZL1380	2	1	9	87	78	78	0	1	2.21	0.845	1	8.65	7	42.5	2	11	2.5	2.4
CLHP0326	2	1	9	88	65	72	7	1	0.96	0.415	1	8.65	3.6	52	2	5	2.5	1.4
CZL99017	2	1	9	89	73	72	-1	1	1.76	0.595	1	7.65	2.6	67.5	1.5	4	1.5	1.4
TZEEI34	2	1	9	90	76	74	-2	1	1.16	0.555	1	11.65	7.6	0.5	2	1	3.5	2.4
CLHP0049	2	1	10	91	80	79	-1	1	0.96	0.655	1	12.65	5.6	91	5.5	31	4.5	1.4
CLHP00478	2	1	10	92	76	70	-6	1	1.21	0.755	1	10.65	2.6	39.5	2	3	2.5	2.4
CLHP00286	2	1	10	93	74	76	2	1	1.46	1.015	1	9.65	5.6	42.5	2	64	1.5	2.4
CML451	2	1	10	94	75	74	-1	1	2.26	1.015	1	12.65	1.6	93.5	2	9	1.5	1.4
CLHP0302	2	1	10	95	80	80	0	1	1.28	0.755	5	16.15	2.6	123.5	2	91	3.5	2.4
CLHP0364	2	1	10	96	77	82	5	1	0.76	0.455	1	9.65	5.6	42.5	2	24	3.5	5.4
CLHP0350	2	1	10	97	65	69	4	1	1.86	0.725	1	10.65	5.6	43	1.5	9	2.5	2.4
CLHP00294	2	1	10	98	86	88	2	1	0.76	0.455	1	6.65	7.6	17.5	2	36	5.5	5.4
CLHP0005	2	1	10	99	79	82	3	1	1.76	0.765	1	8.65	3.6	25	2	8	2.5	5.4
CLHP0022	2	1	10	100	69	72	3	1	0.96	0.555	1	6.65	6.6	0	1.5	6	1.5	6.4
STR-SYN-Y2	2	1	11	101	77	79	2	1	1.96	1.055	1	12.65	7	38.5	3.5	6	2.5	5.4
Z. Diplo.BC4C3-W-DT C1	2	1	11	102	84	87	3	1	2.06	1.255	2	9.65	5.6	42.5	3.5	51	2.5	5.4
TZBSTR (Susceptible)(RE)	2	1	11	103	78	81	3	1	2.16	1.155	2	14.65	1.6	143.5	4.5	1	1.5	1.4
STR-SYN-W1	2	1	11	104	71	70	-1	1	2.16	1.015	1	14.65	5.6	14.5	4.5	34	2.5	3.4
DTSTR-W SYN13	2	1	11	105	86	86	0	1	0.76	0.455	1	9.65	5.6	42.5	2	31	2.5	5.4
DTSTR-Y SYN15	2	1	11	106	76	70	-6	1	2.46	1.355	1	13.15	4.6	52.5	2	5	1.5	2.4
((IWD C3 SYN*2/(White DT STR Syn))-DT C1	2	1	11	107	87	92	5	1	2.06	0.955	1	10.65	5.6	17.5	1.5	5	2.5	7.4
DTSTR-W SYN11	2	1	11	108	76	79	3	1	1.96	1.015	2	11.65	1.6	60	1.5	3	5.5	5.4
SAMMMZ16	2	1	11	109	78	79	1	1	1.86	1.155	1	11.15	2.6	46	2	1	2.5	4.4
(TZEOMP5C7/TZECOMP3DTC2) C2	2	1	11	110	65	66	1	1	2.11	0.955	1	14.65	1.6	86.5	2	3	3.5	4.4
((TZL COMP1-W C6*2/(White DT STR Syn))-DT C1	2	1	12	111	85	88	3	1	0.76	0.455	1	9.65	5.6	42.5	2	27	1.5	5.4
TZCOM1/ZDPSYN	2	1	12	112	76	67	-9	1	1.86	0.985	1	13.65	6.6	10	1.5	4	2.5	3.4
colorado/1421	2	1	12	113	82	85	3	1	1.76	0.955	1	10.15	1.6	78	2	2	2.5	5.4
M.Pearl/DT-STR	2	1	12	114	66	69	3	1	2.11	1.005	0	10.65	1.6	70.5	2	1	2.5	3.4
Z.diplo-BC4-C3-W/DOGONA-1/Z.diplo-BC4-C3-W	2	1	12	115	75	78	3	1	1.98	1.055	1	11.65	2.6	91.5	5.5	98	1.5	1.4
NC.QPM/DT-STR	2	1	12	116	70	69	-1	1	1.76	0.955	0	12.65	8.6	12	2	19	4.5	5.4
ZM1421/DT-STR	2	1	12	117	74	73	-1	1	1.96	0.955	2	8.15	4.6	64.5	2	61	4.5	5.4
DTSTR-Y SYN14	2	1	12	118	78	72	-6	2	1.91	1.155	1	13.15	2.6	94.5	2	2	2.5	3.4
CML304	2	1	12	119	80	83	3	1	1.36	0.845	2	11.65	4.6	26	8.5	13	4.5	9.4
ZM1423/Z.DLO	2	1	12	120	80	83	3	1	2.16	0.845	2	12.15	2.6	26	2	3	2.5	3.4
(2*TZECOMP3DT/WhiteDTSTRSYN) C2	2	1	13	121	65	67	2	1	1.36	0.755	1	11.15	1.6	127	4.5	32	2.5	4.4
TZISTR1174	2	1	13	122	78	78	0	1	1.36	1.055	1	10.15	2.6	74	1.5	14	3.5	2.4
TZISTR1205	2	1	13	123	80	80	0	1	1.46	0.915	1	9.65	1.6	66	1.5	7	4.5	4.4
TZSTRI113	2	1	13	124	73	71	-2	1	1.26	0.845	1	9.65	1.6	61.5	1.5	32	1.5	5.4
TZISTR1119	2	1	13	125	83	77	-6	1	1.51	1.055	1	10.15	7.6	77	1.5	15	1.5	5.4
TZISTR1015	2	1	13	126	82	75	-7	1	1.09	0.755	1	8.65	1.6	54	1.5	4	2.5	4.4
TZISTR1154	2	2	1	1	82	80	-2	2	1.09	1.955	1	10.15	4.6	27.5	1.5	4	1.5	2.4
TZISTR1261	2	2	1	2	86	78	-8	2	1.76	0.855	1	13.15	3.6	30	2	4	2.5	2.4
TZISTR1248	2	2	1	3	77	71	-6	1	1.26	0.555	1	13.65	2.6	87.5	2	4	5.5	2.4
TZISTR1263	2	2	1	4	87	78	-9	1	1.36	0.555	3	10.65	2.6	37.5	1.5	8	5.5	1.4
TZISTR1275	2	2	1	5	93	74	-19	1	1.56	0.755	2	13.15	4.6	41.5	3.5	4	3.5	2.4
TZISTR1157	2	2	1	6	82	75	-7	1	1.76	0.655	2	10.15	2.6	32.5	3.5	9	2.5	3.4
TZISTR1160	2	2	1	7	84	83	-1	1	0.76	0.655	2	12.65	5.6	37.5	4.5	7	5.5	2.4
TZISTR1162	2	2	1	8	80	77	-3	1	1.66	1.155	1	13.65	2.6	47.5	3.5	3	2.5	2.4
TZISTR1165	2	2	1	9	79	73	-6	2	1.66	1.155	1	11.65	2.6	27.5	3.5	9	1.5	2.4
TZISTR1175	2	2	1	10	74	71	-3	1	1.36	0.755	1	13.65	5.6	42.5	3.5	9	1.5	2.4
TZISTR1178	2	2	2	11	75	73	-2	1	1.76	1.755	1	9.95	1.6	52.5	3.5	5	4.5	2.4
TZISTR1163	2	2	2	12	80	76	-4	1	1.76	1.045	1	8.65	1.6	47.5	3.5	4	6.5	2.4
TZISTR1166	2	2	2	13	95	97	2	1	0.76	1.015	1	9.65	3.6	57.5	4.5	3	5.5	2.4
TZISTR1190	2	2	2	14	82	83	1	1	1.76	0.875	1	7.65	5.6	32.5	3.5	24	5.5	1.9
TZISTR1199	2	2	2	15	81	77	-4	1	1.76	0.855	1	7.15	3.6	27.5	4.5	8	5.5	3.4
TZISTR1231	2	2	2	16	73	72	-1	1	1.26	0.955	1	9.75	4.6	57.5	3.5	9	4.5	3.4
TZISTR1232	2	2	2	17	83	85	2	1	1.55	1.025	1	11.15	2.6	30	4.5	4	3.5	1.4
TZISTR1259	2	2	2	18	75	71	-4	1	1.26	0.855	1	14.65	3.6	37.5	3.5	8	7.5	2.4
TZISTR1262	2	2	2	19	83	73	-10	1	1.56	0.785	2	11.65	4.6	0	3.5	9	5.5	2.4
TZISTR1159	2	2	2	20	86	70	-16	1	1.76	0.955	1	9.65	3.6	17.5	4.5	8	2.5	1.4
TZISTR1223	2	2	3	21	85	82	-3	1	2.26	1.455	1	8.65	2.6	52.5	3.5	4	2.5	1.4
TZISTR1225	2	2	3	22	82	83	1	1	1.76	1.755	1	9.65	1.6	57.5	3.5	8	1.5	3.4
ZM1421	2	2	3	23	77	80	3	1	0.76	0.855	1	7.65	2.6	87.5	4.5	9	1.5	3.4
B.King/1421	2	2	3	24	79	77	-2	1	1.86	1.155	2	23.65	2.6	147.5	3.5	4	1.5	3.4
Hickory/1421	2	2	3	25	69	68	-1	1	1.66	1.455	2	14.65	1.6	0	3.5	13	5.5	1.4
Kep/1421	2	2	3	26	67	72	5	1	2.26	1.855	1	16.65	2.6	17.5	3.5	9	2.5	1.4
Shesha/1421	2	2	3	27	74	71	-3	1	1.82	1.955	1	18.15	2.6	157.5	4.5	9	2.5	2.4
ZM1423	2	2	3	28	67	68	1	1	2.76	1.755	1	10.65	2.6	87.5	3.5	4	5.5	1.4
CML550	2	2	3	29	85	82	-3	1	1.76	1.155	1	11.65	5.6	32.5	3.5	8	5.5	2.4
TZISTR1244	2	2	3	30	72	76	4	1	0.76	0.355	2	7.65	2.6	27.5	3.5	4	5.5	2.4
N.Choice/1421	2	2	4	31	80	77	-3	1	1.76	0.955	1	12.65	2.6	202.5	4.5	4	5.5	2.4
TZSTRI101	2	2	4	32	97	96	-1	1	0.76	0.555	1	7.65	2.6	37.5	4.5	4	5.5	2.4
TZSTRI102	2	2	4	33	86	83	-3	1	1.76	0.655	1	10.65	2.6	47.5	3.5	5	7.5	1.4
TZSTRI104	2	2	4	34	96	96	0	1	0.76	0.355	2	10.65	2.6	47.5	4.5	4	5.5	3.4
TZSTRI107	2	2	4	35	76	71	-5	1	1.21	0.805	1	8.65	2.6	47.5	3.5	5	2.5	3.4
TZSTRI108	2	2	4	36	76	76	0	1	1.36	0.735	2	9.65	2.6	17.5	3.5	5	6.5	3.4
TZSTRI109	2	2	4	37	79	72	-7	2	1.82	0.935	1	10.65	5.6	47.5	3.5	5	2.5	2.4
TZSTRI110	2	2	4	38	80	73	-7	1	1.82	1.555	1	7.15	5.6	27.5	3.5	5	2.5	3.4
TZSTRI112	2	2	4	39	78	74	-4	1	0.85	0.895	1	11.65	5.6	57.5	3.5	5	5.5	5.4
TZSTRI114	2	2	4	40	87	92	5	1	0.86	0.555	1	9.65	4.6	62.5	4.5	4	5.5	5.4
TZSTRI115	2	2	5	41	74	76	2	1	1.96	1.255	1	10.65	2.6	107.5	3.5	5	4.5	1.4
TZISTR25	2	2	5	42	73	71	-2	1	1.85	1.155	1	12.65	2.6	87.5	4.5	4	5.5	5.4
TZISTR1001	2	2	5	43	79	81	2	1	1.76	1.455	1	9.65	2.6	147.5	3.5	5	5.5	3.4
TZISTR1003	2	2	5	44	86	79	-7	1	1.86	1.755	1	8.15	2.6	37.5	3.5	5	5.5	4.4
TZISTR1004	2	2	5	45	69	71	2	1	1.36	1.155	1	8.15	2.6	47.5	3.5	5	3.5	5.4
TZISTR1008	2	2	5	46	86	81	-5	1	1.76	1.155	1	9.65	3.6	37.5	3.5	5	7.5	2.4
TZISTR1011	2	2	5	47	86	88	2	1	1.56	1.155	1	10.15	2.6	47.5	3.5	5	7.5	5.4
TZISTR1018	2	2	5	48	72	72	0	1	1.46	1.255	1	10.65	2.6	37.5	3.5	5	1.5	1.4
TZEEI21	2	2	5	49	80	79	-1	1	0.96	0.855	1	10.65	1.6	67.5	3.5	5	8.5	5.4
TZEEI13	2	2	5	50	75	73	-2	1	1.06	0.685	2	7.65	2.6	47.5	4.5	8	6.5	5.4
TZEEI14	2	2	6	51	80	79	-1	1	1.96	1.155	2	9.65	2.6	57.5	3.5	5	5.5	1.4
TZEEI49	2	2	6	52	70	74	4	1	2.06	0.755	2	10.15	1.6	27.5	3.5	5	5.5	5.4
TZDEEI55	2	2	6	53	74	73	-1	1	1.56	0.715	2	7.65	2.6	27.5	4.5	4	5.5	5.4
TZDEEI50	2	2	6	54	69	70	1	1	1.46	0.855	2	9.65	2.6	57.5	3.5	5	6.5	3.4
TZDEEI64	2	2	6	55	67	70	3	1	1.56	1.455	2	9.65	2.6	47.5	3.5	5	6.5	4.4
CML312	2	2	6	56	77	84	7	1	1.86	0.855	2	8.15	1.6	87.5	3.5	5	7.5	2.4
CML444	2	2	6	57	76	78	2	1	1.56	0.655	2	11.65	1.6	27.5	3.5	5	5.5	3.4
CML442	2	2	6	58	83	83	0	1	1.56	0.845	2	10.65	1.6	47.5	4.5	4	5.5	2.4
NC.QPM/Z.DPLO	2	2	6	59	77	73	-4	1	1.86	0.855	1	15.65	1.6	157.5	3.5	5	4.5	2.4
TZDEEI54	2	2	6	60	89	88	-1	1	0.76	0.955	2	9.65	2.6	27.5	4.5	4	5.5	2.4
TZEEI10	2	2	7	61	84	83	-1	1	1.46	1.015	2	12.65	4.6	22.5	3.5	5	4.5	5.4
CML547	2	2	7	62	77	90	13	1	1.66	0.655	2	8.65	2.6	57.5	3.5	4	7.5	3.4
CML539	2	2	7	63	82	74	-8	1	1.76	0.355	1	9.65	5.6	47.5	4.5	5	5.5	5.4
CML440	2	2	7	64	77	68	-9	1	2.26	0.805	1	9.65	2.6	89.5	3.5	5	5.5	1.4
CML566	2	2	7	65	84	78	-6	1	2.06	1.255	1	12.15	2.6	98.5	3.5	5	2.5	2.4
CML540	2	2	7	66	73	76	3	1	1.82	0.955	1	11.65	2.6	487.5	3.5	4	1.5	1.4
CML545	2	2	7	67	76	76	0	1	1.56	0.495	1	10.65	5.6	47.5	4.5	5	5.5	4.4
CML571	2	2	7	68	71	68	-3	1	1.86	0.805	1	9.15	2.6	37.5	3.5	4	5.5	3.4
CML390	2	2	7	69	75	79	4	1	1.96	0.455	1	9.75	2.6	37.5	4.5	5	5.5	5.4
CLHP0352	2	2	7	70	79	79	0	1	2.26	0.055	1	12.15	3.6	47.5	3.5	5	6.5	1.4
HA04A-2107-36	2	2	8	71	92	70	-22	1	1.91	1.555	1	10.65	3.6	10	3.5	5	5.5	4.4
CLHP0303	2	2	8	72	85	88	3	1	1.66	1.155	1	5.65	5.6	37.5	3.5	5	5.5	4.4
CLHP0221	2	2	8	73	78	76	-2	2	1.46	1.155	1	11.15	2.6	100	3.5	5	2.5	4.4
CLHP0020	2	2	8	74	71	83	12	1	1.76	0.655	1	12.65	2.6	107.5	3.5	5	5.5	5.4
CLHP0058	2	2	8	75	77	77	0	1	1.36	0.355	1	8.65	6.6	14.5	3.5	5	6.5	4.4
CKDHL0378	2	2	8	76	64	67	3	1	1.76	0.395	1	11.65	3.6	107.5	3.5	5	2.5	3.4
CLHP0312	2	2	8	77	75	73	-2	1	1.66	0.475	1	8.65	3.6	37.5	3.5	4	4.5	6.4
CLHP0310	2	2	8	78	73	77	4	1	1.76	1.155	1	11.15	2.6	12	3.5	5	5.5	6.4
CLHP0003	2	2	8	79	84	83	-1	1	1.06	0.955	1	9.65	2.6	27.5	4.5	3	2.5	4.4
CKDHL0467	2	2	8	80	74	73	-1	1	1.76	0.805	1	11.65	6.6	33.5	3.5	5	2.5	3.4
CLHP00378	2	2	9	81	75	79	4	1	0.82	0.655	1	8.65	3.6	47.5	5.5	4	1.5	1.4
CLHP0156	2	2	9	82	80	82	2	1	1.86	0.805	1	10.15	2.6	37.5	3.5	8	2.5	3.4
CLHP0113	2	2	9	83	76	73	-3	1	1.66	0.355	4	8.65	3.6	11	4.5	4	2.5	5.4
CLHP03302	2	2	9	84	76	68	-8	2	1.76	1.155	1	13.65	2.6	92.5	4.5	5	1.5	1.4
CLHP0404	2	2	9	85	75	75	0	1	1.76	0.555	1	11.65	4.6	32.5	4.5	8	2.5	4.4
CLHP0343	2	2	9	86	69	71	2	1	1.46	0.655	1	10.65	1.6	37.5	3.5	5	5.5	5.4
CZL1380	2	2	9	87	73	75	2	1	2.06	0.805	1	11.65	2.6	57.5	4.5	5	8.5	8.4
CLHP0326	2	2	9	88	79	78	-1	1	1.36	0.805	1	11.65	1.6	87.5	3.5	5	4.5	4.4
CZL99017	2	2	9	89	80	82	2	1	1.82	0.855	1	8.65	3.6	32.5	3.5	5	5.5	4.4
TZEEI34	2	2	9	90	67	71	4	1	0.96	0.415	1	8.65	2.6	47.5	3.5	4	5.5	1.4
CLHP0049	2	2	10	91	75	73	-2	1	1.06	0.655	1	6.65	1.6	86.5	3.5	9	4.5	4.4
CLHP00478	2	2	10	92	77	75	-2	1	1.76	0.555	1	11.65	4.6	47.5	4.5	5	5.5	5.4
CLHP00286	2	2	10	93	86	86	0	1	1.82	0.655	1	12.65	2.6	97.5	5.5	5	5.5	5.4
CML451	2	2	10	94	77	80	3	1	1.86	0.805	1	10.65	2.6	47.5	3.5	5	4.5	6.4
CLHP0302	2	2	10	95	76	77	1	1	1.76	1.155	1	9.65	4.6	47.5	3.5	5	7.5	5.4
CLHP0364	2	2	10	96	77	75	-2	1	1.36	1.155	1	13.65	1.6	90.5	3.5	4	1.5	5.4
CLHP0350	2	2	10	97	79	79	0	1	2.36	0.805	5	16.65	2.6	137.5	3.5	8	2.5	5.4
CLHP00294	2	2	10	98	84	83	-1	1	2.76	0.955	1	11.65	4.6	50	4.5	4	5.5	5.4
CLHP0005	2	2	10	99	67	69	2	1	1.82	0.655	1	11.65	4.6	67.5	3.5	5	2.5	4.4
CLHP0022	2	2	10	100	87	87	0	1	1.56	0.455	1	6.65	2.6	0	4.5	5	5.5	5.4
STR-SYN-Y2	2	2	11	101	80	81	1	1	2.36	0.805	1	9.65	3.6	25.5	3.5	5	5.5	6.4
Z. Diplo.BC4C3-W-DT C1	2	2	11	102	86	86	0	1	2.36	0.555	1	7.65	6.6	17.5	3.5	5	6.5	5.4
TZBSTR (Susceptible)(RE)	2	2	11	103	82	82	0	1	2.66	1.355	1	13.65	1.6	37.5	3.5	5	5.5	4.4
STR-SYN-W1	2	2	11	104	83	85	2	1	2.46	1.255	2	11.65	3.6	67.5	3.5	5	5.5	5.4
DTSTR-W SYN13	2	2	11	105	79	81	2	1	1.26	1.155	2	15.65	2.6	147.5	3.5	4	1.5	5.4
DTSTR-Y SYN15	2	2	11	106	72	71	-1	1	2.66	1.155	1	11.65	4.6	37.5	3.5	5	3.5	4.4
((IWD C3 SYN*2/(White DT STR Syn))-DT C1	2	2	11	107	85	87	2	1	2.36	0.455	2	11.65	3.6	40	4.5	4	5.5	5.4
DTSTR-W SYN11	2	2	11	108	75	72	-3	1	2.16	1.355	1	13.65	4.6	57.5	3.5	4	2.5	6.4
SAMMMZ16	2	2	11	109	89	91	2	1	2.66	0.955	1	11.65	4.6	37.5	4.5	5	7.5	5.4
(TZEOMP5C7/TZECOMP3DTC2) C2	2	2	11	110	79	81	2	1	2.16	1.155	2	12.65	1.6	67.5	2.5	5	5.5	6.4
((TZL COMP1-W C6*2/(White DT STR Syn))-DT C1	2	2	12	111	79	81	2	1	1.56	1.155	1	11.65	2.6	57.5	2	4	4.5	1.4
TZCOM1/ZDPSYN	2	2	12	112	66	68	2	1	1.96	0.955	1	15.65	1.6	87.5	2	5	4.5	5.4
colorado/1421	2	2	12	113	87	90	3	1	1.82	0.355	1	16.65	3.6	47.5	2	5	5.5	5.4
M.Pearl/DT-STR	2	2	12	114	75	75	0	1	2.16	0.985	1	15.65	6.6	27.5	1.5	8	3.5	3.4
Z.diplo-BC4-C3-W/DOGONA-1/Z.diplo-BC4-C3-W	2	2	12	115	81	84	3	1	2.26	0.955	1	10.65	1.6	107.5	1.5	9	5.5	6.4
NC.QPM/DT-STR	2	2	12	116	67	70	3	1	2.26	1.005	0	11.65	1.6	71.5	2	5	3.5	5.4
ZM1421/DT-STR	2	2	12	117	74	76	2	1	2.32	1.155	1	12.65	2.6	97.5	2	5	1.5	7.4
DTSTR-Y SYN14	2	2	12	118	73	73	0	1	2.06	0.955	0	13.65	8.6	37.5	2	5	5.5	4.4
CML304	2	2	12	119	79	78	-1	1	1.66	0.955	2	9.65	4.6	67.5	2	9	5.5	4.4
ZM1423/Z.DLO	2	2	12	120	83	83	0	2	2.36	1.155	1	13.65	2.6	77.5	1.5	5	3.5	5.4
(2*TZECOMP3DT/WhiteDTSTRSYN) C2	2	2	13	121	67	85	18	1	1.66	0.855	2	12.65	4.6	26	2.5	4	2.5	7.4
TZISTR1174	2	2	13	122	84	83	-1	1	1.76	0.855	2	13.65	2.6	87.5	2	5	3.5	5.4
TZISTR1205	2	2	13	123	77	67	-10	1	1.76	0.805	1	11.65	1.6	137.5	2	5	2.5	5.4
TZSTRI113	2	2	13	124	77	79	2	1	1.76	0.955	1	10.65	2.6	87.5	2	8	2.5	7.4
TZISTR1119	2	2	13	125	79	80	1	1	1.82	1.155	1	11.65	1.6	67.5	2	4	4.5	4.4
TZISTR1015	2	2	13	126	74	75	1	1	1.96	0.855	1	11.65	1.6	67.5	1.5	3	5.5	4.4
