# Supplementary material for: Genetic diversity analysis of tropical and sub-tropical maize germplasm for Striga resistance and agronomic traits with SNP markers
Source: PLoS One. 2024 Aug 6;19(8):e0306263. doi: 10.1371/journal.pone.0306263 (PMC11302897; doi:10.1371/journal.pone.0306263)
Supplement: S2 Table — (XLSX) [file pone.0306263.s002.xlsx]

## Sheet: Mean
Genotypes	Rep	Blocks	Names	Plot	DA	DS	ASI	EPP	PLHT	EHT	HUSK	CL	EASP	GY	SEC8	SEC10	SDR8	SDR10
TZISTR1154	1	1	G1	1	76	77	1	2	2	1.1	1	10	5	54.5	3	2	4	2.5
TZISTR1261	1	1	G2	2	79	80	1	2	1.8	0.85	3	12	2	65.5	5	8	3	1.5
TZISTR1248	1	1	G3	3	72	72	0	1	1.1	0.7	1	12	2	76.5	5	3	2	3
TZISTR1263	1	1	G4	4	78	83	5	1	1	0.5	1	10	5	55	2	8	5	3
TZISTR1275	1	1	G5	5	83	83	0	1	1	0.5	1	10	5	55	5	12	5	4.5
TZISTR1157	1	1	G6	6	79	79	0	1	1.2	0.6	3	10	5	55	3	6	2	3
TZISTR1160	1	1	G7	7	80	80	0	1	1	0.5	1	11	2	39	3	7	5	3
TZISTR1162	1	1	G8	8	86	87	1	1	1.8	0.94	1	13.5	2	68	2	3	3	3.5
TZISTR1165	1	1	G9	9	85	84	1	1	1.8	1.06	1	13.5	3	44	5	6	3	3
TZISTR1175	1	1	G10	10	74	72	2	1	1.8	0.8	1	10	8	55	3	8	5	1
TZISTR1178	1	2	G11	11	74	74	0	1	2.3	1.1	1	10	5	55	4	4	5	3
TZISTR1163	1	2	G12	12	80	79	1	1	1.6	1.06	1	9	1	54.5	3	2	4	3.5
TZISTR1166	1	2	G13	13	98	94	4	1	1	0.5	1	10	5	55	4	7	5	1
TZISTR1190	1	2	G14	14	88	84	4	1	1.7	0.9	2	7	1	58.5	4	7	5	4
TZISTR1199	1	2	G15	15	78	76	2	1	1.8	1.06	1	10	5	49.5	3	4	5	2
TZISTR1231	1	2	G16	16	69	68	1	1	1.7	0.84	1	8.5	9	55	3	13	5	3
TZISTR1232	1	2	G17	17	83	84	1	1	1.75	1.06	1	13	8	18	4	4	3	1.5
TZISTR1259	1	2	G18	18	74	72	2	1	1.6	0.74	3	14	8	13	3	6	3	3.5
TZISTR1262	1	2	G19	19	80	74	6	1	1.5	0.74	2	7.5	3	45	3	7	5	3
TZISTR1159	1	2	G20	20	72	70	2	1	2	1	1	9.5	7	27	4	4	1	3
TZISTR1223	1	3	G21	21	87	84	3	1	2	0.96	1	9.5	3	68.5	3	2	4	3
TZISTR1225	1	3	G22	22	84	83	1	1	1.8	0.86	1	8	3	47.5	3	3	2	5
ZM1421	1	3	G23	23	81	78	3	1	2.2	1.1	2	13.5	1	114	3	3	2	2
B.King/1421	1	3	G24	24	80	77	3	1	2.3	1.06	1	10	5	55	3	12	2	3
Hickory/1421	1	3	G25	25	77	78	1	1	2.3	1.35	2	6	9	10	3	7	2	2.5
Kep/1421	1	3	G26	26	68	69	1	1	1.7	0.94	2	10.5	2	45	3	8	2	3.5
Shesha/1421	1	3	G27	27	73	72	1	1	1.73	0.88	1	11	1	165	7	7	6	2.5
ZM1423	1	3	G28	28	68	69	1	1	2.4	1.06	1	16.5	1	109	3	7	1	3
CML550	1	3	G29	29	75	76	1	1	1.75	1	1	10	1	48.5	3	3	2	1.5
TZISTR1244	1	3	G30	30	76	74	2	1	1.25	0.69	2	7	2	33.5	3	3	2	3
N.Choice/1421	1	4	G31	31	80	74	6	1	1.8	1.06	1	15	1	218.5	4	2	5	3.5
TZSTRI101	1	4	G32	32	97	98	1	1	1	0.5	1	10	5	55	4	3	5	3
TZSTRI102	1	4	G33	33	78	71	7	1	1.8	1.06	1	16	5	34	3	3	5	1.5
TZSTRI104	1	4	G34	34	98	100	2	1	1	0.5	1	10	5	55	4	3	5	2.5
TZSTRI107	1	4	G35	35	77	74	3	1	1.4	0.88	1	7.5	1	71	4	4	2	3
TZSTRI108	1	4	G36	36	78	74	4	1	1.6	0.94	1	10	1	68.5	3	3	5	2.5
TZSTRI109	1	4	G37	37	85	81	4	1	1.8	1.06	1	12	3	73	4	3	5	3
TZSTRI110	1	4	G38	38	80	78	2	1	2	1.2	1	8.5	3	54.5	3	4	2	3
TZSTRI112	1	4	G39	39	81	86	5	1	1	0.5	1	10	5	55	4	3	5	3
TZSTRI114	1	4	G40	40	93	98	5	1	1	0.5	1	10	5	55	3	3	5	1.5
TZSTRI115	1	5	G41	41	76	76	0	1	2.1	1.1	1	11	1	70.5	4	4	1	1.5
TZISTR25	1	5	G42	42	76	74	2	1	2.3	1.06	1	13	1	177	3	3	5	3
TZISTR1001	1	5	G43	43	81	80	1	1	1.7	1.06	1	10	2	48.5	3	4	5	2.5
TZISTR1003	1	5	G44	44	81	78	3	1	1.15	0.82	1	10	5	55	4	7	5	2.5
TZISTR1004	1	5	G45	45	78	76	2	1	1.5	0.92	1	8	1	55	5	3	5	3
TZISTR1008	1	5	G46	46	85	81	4	1	1.7	0.92	1	10	5	55	5	4	3	3
TZISTR1011	1	5	G47	47	87	88	1	1	2.2	1.06	1	10	9	10	4	3	5	1.5
TZISTR1018	1	5	G48	48	70	72	2	1	1.7	1.06	1	9	7	21	3	4	1	7
TZEEI21	1	5	G49	49	80	81	1	1	1	0.5	1	10	5	55	4	3	5	3
TZEEI13	1	5	G50	50	80	81	1	1	1.5	0.86	1	7	1	40.5	4	3	5	2
TZEEI14	1	6	G51	51	77	76	1	1	2.4	1.4	1	14.5	4	48.5	3	4	2	2.5
TZEEI49	1	6	G52	52	76	74	2	1	1.65	0.78	1	9	4	33.5	4	3	5	3
TZDEEI55	1	6	G53	53	78	75	3	1	1	0.5	1	10	5	55	2	3	5	3
TZDEEI50	1	6	G54	54	73	74	1	1	1.53	0.7	1	11	2	70.5	2	4	4	7.5
TZDEEI64	1	6	G55	55	68	72	4	1	2	1.06	1	10	6	19	3	4	3	1.5
CML312	1	6	G56	56	78	30	48	1	2	0.76	1	7	6	21	4	7	7	1
CML444	1	6	G57	57	78	74	4	1	1.1	0.65	1	7	2	49.5	1	3	5	3
CML442	1	6	G58	58	83	84	1	1	1.5	0.67	1	6.5	7	26	3	3	5	2
NC.QPM/Z.DPLO	1	6	G59	59	80	75	5	1	2	1.1	2	16	1	95.5	4	4	5	1
TZDEEI54	1	6	G60	60	87	85	2	1	1	0.5	1	10	5	55	3	3	5	1
TZEEI10	1	7	G61	61	78	77	1	1	1.6	0.92	1	12.5	1	10.5	3	4	5	2.5
CML547	1	7	G62	63	88	86	2	1	1	0.5	2	10	5	55	3	4	5	2.5
CML539	1	7	G63	64	68	69	1	1	1.8	1.05	1	7	1	71	4	0	1	1
CML440	1	7	G64	65	85	81	4	1	2.2	1.3	1	12	1	83.5	2	4	3	3
CML566	1	7	G65	66	85	81	4	1	2.3	1.1	1	12	1	156	3	4	1	3
CML540	1	7	G66	67	69	71	2	1	2.14	0.68	1	10	5	45.5	3	4	2	1.5
CML545	1	7	G67	68	69	70	1	1	2	1.06	1	10	1	106	3	4	2	6
CML571	1	7	G68	69	81	80	1	1	0.89	0.5	5	10	5	55	3	4	5	2
CML390	1	7	G69	70	77	76	1	1	2.1	1.1	1	11.5	6	14	3	3	4	5
CLHP0352	1	8	G70	71	75	70	5	1	1.3	0.86	1	11	7	14.5	3	4	5	3
HA04A-2107-36	1	8	G71	72	95	100	5	1	2	1.06	2	6	9	0	2	2	5	1.5
CLHP0303	1	8	G72	73	79	76	3	2	1.74	1.06	1	10	3	103.5	4	4	5	3
CLHP0221	1	8	G73	75	78	76	2	1	1.5	0.73	2	10	9	0	3	7	3	0.5
CLHP0020	1	8	G74	76	68	69	1	1	1.53	0.7	1	11	8	39	4	4	1	3
CLHP0058	1	8	G75	77	72	71	1	1	1.15	0.46	2	10	7	0	7	3	5	7
CKDHL0378	1	8	G76	78	78	80	2	1	1.8	1.1	1	10	1	50.5	4	4	5	5
CLHP0312	1	8	G77	79	83	85	2	1	1.5	0.8	2	7	4	15	3	7	5	3
CLHP0310	1	8	G78	80	70	73	3	1	1.4	0.75	1	9	7	26.5	3	4	5	3
CLHP0003	1	9	G79	81	68	69	1	1	2.1	1.02	1	16.5	3	149.5	3	4	2	2.5
CKDHL0467	1	9	G80	82	78	76	2	1	1.5	1.06	1	10.5	7	38.5	3	4	4	5
CLHP00378	1	9	G81	83	72	71	1	1	1	0.39	1	6	7	6	3	4	5	4.5
CLHP0156	1	9	G82	84	77	74	3	2	2.75	1.4	1	17.5	8	41	3	4	1	4.5
CLHP0113	1	9	G83	85	77	74	3	1	1.2	0.5	1	6.5	8	31.5	3	2	5	1
CLHP03302	1	9	G84	86	73	72	1	1	1	0.5	1	10	9	55	3	4	5	4
CLHP0404	1	9	G85	87	74	72	2	1	1.63	1.06	1	10	3	225	4	4	8	4.5
CLHP0343	1	9	G86	88	80	81	1	1	1.6	0.85	1	13	1	123.5	4	3	4	6.5
CZL1380	1	9	G87	89	83	80	3	1	1.65	0.8	1	6	9	55	4	4	6	5
CLHP0326	1	9	G88	90	69	71	2	1	1.7	0.7	2	11	1	105	4	4	2	5
CZL99017	1	10	G89	91	77	76	1	1	2	0.73	1	10.5	3	76.5	3	4	6	1.5
TZEEI34	1	10	G90	92	77	78	1	1	1	0.5	2	10	5	55	4	4	5	3.5
CLHP0049	1	10	G91	93	80	87	7	1	1	0.5	1	1	5	55	3	4	5	2
CLHP00478	1	10	G92	94	77	74	3	1	1.4	0.67	1	9.5	6	45.5	3	3	3	2.5
CLHP00286	1	10	G93	95	76	77	1	1	1.7	0.8	1	10	5	55	5	3	5	2
CML451	1	10	G94	96	83	84	1	1	2.1	0.95	1	12.5	3	60	3	5	6	3.5
CLHP0302	1	10	G95	97	83	83	0	1	1.2	0.7	3	15	5	35.5	4	2	6	3
CLHP0364	1	10	G96	98	82	84	2	1	1	0.5	1	10	5	55	4	4	5	3
CLHP0350	1	10	G97	99	72	73	1	1	1.5	0.8	1	11	7	26	3	7	3	4
CLHP00294	1	10	G98	100	94	90	4	1	0.6	0.2	2	7.5	7	12.5	4	3	5	2.5
CLHP0005	1	11	G99	101	82	85	3	1	1	0.5	1	10	5	55	10	4	9	3
CLHP0022	1	11	G100	102	72	73	1	1	1.2	0.46	1	8	5	31	10	3	7	1.5
STR-SYN-Y2	1	11	G101	103	78	76	2	1	2.3	1.2	1	14.5	1	129	7	10	3	4
Z. Diplo.BC4C3-W-DT C1	1	11	G102	104	88	87	1	1	1	0.5	1	10	5	55	7	8	5	5
TZBSTR (Susceptible)(RE)	1	11	G103	105	83	87	4	1	2	0.88	1	11	3	46.5	10	4	6	4
STR-SYN-W1	1	11	G104	106	74	72	2	1	1.98	1.06	2	10	2	46.5	7	3	4	3
DTSTR-W SYN13	1	11	G105	107	89	88	1	1	1	0.5	1	10	5	55	3	2	5	2.5
DTSTR-Y SYN15	1	11	G106	108	82	81	1	1	1.6	0.86	1	8	7	55	4	4	5	3.5
((IWD C3 SYN*2/(White DT STR Syn))-DT C1	1	11	G107	109	92	92	0	1	1	0.5	1	9	5	55	3	3	5	3
DTSTR-W SYN11	1	11	G108	110	85	86	1	1	2.5	1.02	2	7	2	46	3	4	5	1
SAMMMZ16	1	12	G109	111	83	80	3	1	2.3	1.1	2	10	5	55	4	3	5	1
(TZEOMP5C7/TZECOMP3DTC2) C2	1	12	G110	112	73	69	4	1	1.7	0.89	2	8.5	6	52	4	4	4	4
((TZL COMP1-W C6*2/(White DT STR Syn))-DT C1	1	12	G111	113	90	92	2	1	1	0.5	2	10	5	55	4	4	5	3
TZCOM1/ZDPSYN	1	12	G112	114	73	69	4	1	1.06	0.18	2	13	1	58	3	4	5	5
colorado/1421	1	12	G113	115	83	84	1	1	1.6	0.87	2	8	1	47.5	7	3	5	6
M.Pearl/DT-STR	1	12	G114	116	83	84	1	1	0.5	0.5	0	10	5	55	5	4	9	4.5
Z.diplo-BC4-C3-W/DOGONA-1/Z.diplo-BC4-C3-W	1	12	G115	117	80	82	2	1	1.65	1.06	1	9.5	7	27	4	3	4	1
NC.QPM/DT-STR	1	12	G116	118	75	75	0	1	1.06	0	0	10	5	55	4	2	8	3.5
ZM1421/DT-STR	1	12	G117	119	82	78	4	1	2.12	1.06	2	10	2	49.5	4	7	3	5
DTSTR-Y SYN14	1	12	G118	120	82	80	2	1	1	0.5	1	13	1	125	4	7	5	3
CML304	1	13	G119	121	83	84	1	1	1.8	1.06	1	11	8	165	3	7	7	3
ZM1423/Z.DLO	1	13	G120	122	81	82	1	1	2.8	1.06	1	10.5	1	16.5	3	3	5	3
(2*TZECOMP3DT/WhiteDTSTRSYN) C2	1	13	G121	123	72	69	3	1	1.4	0.82	1	12	2	116.5	3	3	5	5
TZISTR1174	1	13	G122	124	83	80	3	1	1.55	1.06	1	10	1	97	6	4	8	2.5
TZISTR1205	1	13	G123	125	79	81	2	1	1.6	1	1	9	2	58	3	4	5	3
TZSTRI113	1	13	G124	126	77	74	3	1	1.4	0.87	1	9	1	103.5	3	2	5	3
TZISTR1119	1	13	G125	127	74	72	2	1	2	1.1	1	12	6	61.5	5	4	7	4.5
TZISTR1015	1	13	G126	128	78	79	1	1	1.3	0.8	1	7	1	49	3	2	0	3
	2	14	G1	129	81	82	1	1	2.5	1.4	1	12	1	80	2	1	2	2
	2	14	G2	130	78.25	81.25	-3	2	2.6	1.08	1	9.91	4.5	75	2.5	1	1	2
	2	14	G3	131	79.75	82.5	-2.75	2	2.4	0.83	3	11.91	2.5	86	4.5	0	2.5	1
	2	14	G4	132	74.5	73.5	1	1	1.7	0.68	1	11.91	2.5	97	4.5	10	2.5	2.5
	2	14	G5	133	81	83	-2	1	2	0.48	1	9.91	5.5	75.5	1.5	0	4	2.5
	2	14	G6	134	83.25	83.5	-0.25	1	1.9	0.48	1	9.91	5.5	75.5	4.5	1	2.5	4
	2	14	G7	135	79.75	81	-1.25	1	1.94	0.58	3	9.91	5.5	75.5	2.5	6	2.5	2.5
	2	14	G8	136	77.4	81.25	-3.85	1	1.6	0.48	1	10.91	2.5	59.5	2.5	3	3	2.5
	2	14	G9	137	79.75	79.5	0.25	1	2.4	0.92	1	13.41	2.5	88.5	1.5	1	2.5	3
	2	14	G10	138	84	84.5	-0.5	1	2.4	1.04	1	13.41	3.5	64.5	4.5	3	0.5	2.5
	2	15	G11	139	75	74	1	1	2.4	0.78	1	9.91	8.5	75.5	2.5	3	2.5	0.5
	2	15	G12	140	73.5	76	-2.5	1	2.9	1.08	1	9.91	5.5	75.5	3.5	0	3	2.5
	2	15	G13	141	82	81	1	1	2.2	1.04	1	8.91	1.5	75	2.5	6	0.5	3
	2	15	G14	142	99	100	-1	1	1.2	0.48	1	9.91	5.5	75.5	3.5	3	3.5	0.5
	2	15	G15	143	87.5	86	1.5	1	1.9	0.88	2	6.91	1.5	79	3.5	0	1.5	3.5
	2	15	G16	144	77.5	76.5	1	1	2	1.04	1	9.91	5.5	70	2.5	0	2.5	1.5
	2	15	G17	145	72	69.5	2.5	1	1.9	0.82	1	8.41	9.5	75.5	2.5	0	1	2.5
	2	15	G18	146	81.5	85.5	-4	1	1.95	1.04	1	12.91	8.5	38.5	3.5	1	3	1
	2	15	G19	147	73.5	75	-1.5	1	1.8	0.72	3	13.91	8.5	33.5	2.25	3	2.5	3
	2	15	G20	148	81	75.5	5.5	1	1.7	0.72	2	7.41	3.5	65.5	2.25	0	2.5	2.5
	2	16	G21	149	74.75	72	2.75	1	2.2	0.98	1	9.41	7.5	41.5	3.25	3	2.5	2.5
	2	16	G22	150	85.5	83.5	2	1	2.2	0.9	1	9.41	3.5	83	2.25	6	4.5	2.5
	2	16	G23	151	83.75	83.5	0.25	1	2	0.8	1	7.91	3.5	62	2.25	7	1.5	4.5
	2	16	G24	152	82	78.5	3.5	1	2.4	1.04	2	13.41	1.5	128.5	2.25	2	2.5	1.5
	2	16	G25	153	81.5	77.5	4	1	2.5	1	1	9.91	5.5	69.5	2.25	6	2	2.5
	2	16	G26	154	77	78	-1	1	2.5	1.29	2	5.91	9.5	24.5	2.25	1	3	2
	2	16	G27	155	70	69.5	0.5	1	1.9	0.88	2	10.41	2.5	59.5	2.25	8	2	3
	2	16	G28	156	72.5	74.75	-2.25	1	1.93	0.82	1	10.91	1.5	179.5	6.25	9	2.5	2
	2	16	G29	157	71.5	70.5	1	1	2.5	1	1	16.41	1.5	123.5	2.25	0	1	2.5
	2	16	G30	158	82.5	76.5	6	1	1.85	0.94	1	9.91	1.5	63	2.25	6	2.5	1
	2	17	G31	159	82.5	76.5	6	1	1.445	0.63	2	6.91	2.5	48	2.25	6	3	2.5
	2	17	G32	160	83	77	6	1	1.9	1	1	14.91	1.5	233	3.25	8	2.5	3
	2	17	G33	161	97.5	98.5	-1	1	1.1	0.44	1	9.91	5.5	69.5	3.25	2	1	2.5
	2	17	G34	162	81	81.5	-0.5	1	1.9	1	1	15.91	5.5	48.5	2.25	0	2	1
	2	17	G35	163	99	99.5	-0.5	1	1.1	0.44	1	9.995	5.5	69.5	3.25	0	2.5	2
	2	17	G36	164	76.5	76	0.5	1	1.5	0.82	1	7.495	1.5	85.5	3.25	0	2	2.5
	2	17	G37	165	76.5	75	1.5	1	1.7	0.88	1	9.995	1.5	83	2.25	0	2.5	2
	2	17	G38	166	81.5	81.5	0	1	1.9	1	1	11.995	3.5	87.5	3.25	3	2.5	2.5
	2	17	G39	167	79.75	79	0.75	1	2.1	1.14	1	8.495	3.5	69	2.25	0	2.5	2.5
	2	17	G40	168	82.5	84	-1.5	1	1.2	0.44	1	9.995	5.5	69.5	3.25	0	1	2.5
	2	18	G41	169	93.5	99.5	-6	1	1.2	0.44	1	9.995	5.5	69.5	2.4	8	1	1
	2	18	G42	170	75.5	77	-1.5	1	2.2	1.04	1	10.995	1.5	85	3.4	7	2.5	1
	2	18	G43	171	78.25	76.5	1.75	1	2.5	1	1	12.995	1.5	191.5	2.4	0	2	2.5
	2	18	G44	172	81.75	81	0.75	1	1.9	1	1	9.995	2.5	63	2.4	0	2	2
	2	18	G45	173	82.5	81.5	1	1	1.4	0.76	1	9.995	5.5	69.5	3.4	1	2.5	2
	2	18	G46	174	77.5	77.5	0	1	1.7	0.86	1	7.995	1.5	69.5	4.4	0	2.5	2.5
	2	18	G47	175	86	81.5	4.5	1	1.9	0.86	1	9.995	5.5	69.5	4.4	8	1	2.5
	2	18	G48	176	92	91	1	1	2.4	1	1	9.995	9.5	24.5	3.4	0	6.5	1
	2	18	G49	177	74	74.75	-0.75	1	1.74	1	1	8.995	7.5	35.5	2.4	1	2.5	6.5
	2	18	G50	178	81.5	81.5	0	1	1.04	0.44	1	9.995	5.5	69.5	3.4	0	1.5	2.5
	2	19	G51	179	77.5	82	-4.5	1	1.54	0.8	1	6.995	1.5	55	3.4	0	2	1.5
	2	19	G52	180	76.5	75.5	1	1	2.44	1.34	1	14.495	4.5	63	2.4	0	2.5	2
	2	19	G53	181	78.75	78.5	0.25	1	1.75	0.72	1	8.995	4.5	48	3.4	1	2.5	2.5
	2	19	G54	182	76	75	1	1	1.04	0.44	1	9.995	5.5	69.5	1.4	0	7	2.5
	2	19	G55	183	73.5	76.5	-3	1	1.44	0.64	1	10.995	2.5	85	1.4	7	1	7
	2	19	G56	184	71	75.25	-4.25	1	2.04	1	1	9.995	6.5	33.5	2.4	6	0.5	1
	2	19	G57	185	77.5	81	-3.5	1	2.04	0.7	1	6.995	6.5	35.5	3.4	6	2.5	0.5
	2	19	G58	186	75.5	76.5	-1	1	1.14	0.59	1	6.995	2.5	64	0.4	5	1.5	2.5
	2	19	G59	187	85	87.5	-2.5	1	1.54	0.61	1	6.495	7.5	40.5	2.4	6	0.5	1.5
	2	19	G60	188	80.5	73.5	7	1	2.04	1.091	2	15.995	1.5	110	3.4	1	0.5	0.5
	2	20	G61	189	86.5	85.5	1	1	1.04	0.491	1	9.995	5.5	69.5	2.4	11	2	0.5
	2	20	G62	190	85.5	86.5	-1	1	1.64	0.911	1	12.495	1.5	25	2.4	12	2	2
	2	20	G63	191	83	77	6	1	1.38	0.491	2	8.995	5.5	69.5	2.35	0	0.5	2
	2	20	G64	192	76	77.5	-1.5	1	1.04	1.041	1	6.995	1.5	85.5	3.4	4	2.5	0.5
	2	20	G65	193	71	71	0	1	1.84	1.291	1	11.995	1.5	98	1.5	6	2.5	2.5
	2	20	G66	194	85.5	82.5	3	1	2.206	1.091	1	11.995	1.5	170.5	2.2	1	1	2.5
	2	20	G67	195	86	82	4	1	2.306	0.671	1	9.995	5.5	60	2.35	0	5.5	1
	2	20	G68	196	71.5	71.5	0	1	24.006	1.051	1	9.995	1.5	120.5	2.25	0	1.5	5.5
	2	20	G69	197	71	71.5	-0.5	1	2.006	0.491	5	9.995	5.5	60.6	2.35	0	4.5	1.5
	2	20	G70	198	82	79.5	2.5	1	0.896	1.091	1	11.495	6.5	19.6	2.35	1	2.5	4.5
	2	21	G71	199	77.5	76.5	1	1	2.006	0.851	1	10.995	7.5	20.1	2.35	12	1	2.5
	2	21	G72	200	75.5	71.5	4	1	1.306	1.051	2	5.995	9.5	5.6	1.35	2	2.5	1
	2	21	G73	201	89.5	86.5	3	2	2.006	1.051	1	9.995	3.5	109.1	3.35	1	0	2.5
	2	21	G74	202	80.5	74.5	6	1	1.746	0.721	2	9.995	9.5	5.6	2.35	2	2.5	0
	2	21	G75	203	81.5	81.5	0	1	1.1	0.691	1	10.995	8.5	44.6	3.35	1	6.5	2.5
	2	21	G76	204	82	79.5	2.5	1	1.3	0.451	2	9.995	7.5	5.6	6.35	1	4.5	6.5
	2	21	G77	205	69.5	71	-1.5	1	1.2	1.091	1	9.995	1.5	56.1	3.35	3	2.5	4.5
	2	21	G78	206	75.5	72	3.5	1	1	0.791	2	6.995	4.5	20.6	2.35	1	2.5	2.5
	2	21	G79	207	77.5	79.5	-2	1	1.6	0.741	1	8.995	7.5	32.1	2.35	6	2	2.5
	2	21	G80	208	86	89.5	-3.5	1	1.3	1.011	1	16.495	3.5	155.1	2.35	0	4.5	2
	2	22	G81	209	78.5	77.5	1	1	1.2	1.051	1	10.495	7.5	44.1	2.35	7	4	4.5
	2	22	G82	210	69.5	71	-1.5	1	1.8	0.32	1	5.995	7.5	11.6	2.35	9	4	4
	2	22	G83	211	77.5	78	-0.5	2	1.3	1.33	1	17.495	8.5	46.6	2.35	3	0.5	4
	2	22	G84	212	75	71.5	3.5	1	0.8	0.43	1	6.495	8.5	37.1	2.35	0	3.5	0.5
	2	22	G85	213	75.5	76.5	-1	1	2.5	0.43	1	9.995	9.5	49.7	2.35	2	4	3.5
	2	22	G86	214	78.25	81	-2.75	1	1.14	0.99	1	9.995	3.5	78.7	3.35	6	6	4
	2	22	G87	215	77.5	78.5	-1	1	0.8	0.78	1	12.995	1.5	54.7	3.35	3	4.5	6
	2	22	G88	216	76.5	73.5	3	1	1.5	0.73	1	5.995	9.5	65.7	3.35	5	4.5	4.5
	2	22	G89	217	86.5	88.5	-2	1	1.4	0.63	2	10.995	1.5	65.7	3.35	0	1	4.5
	2	22	G90	218	81.5	82.5	-1	1	1.51	0.66	1	10.495	3.5	65.2	2.35	1	3	1
	2	23	G91	219	76.5	71.5	5	1	1.5	0.43	2	9.994	5.5	65.7	3.35	7	1.5	3
	2	23	G92	220	78.5	76.5	2	1	1.8	0.43	1	0.994	5.5	69.2	2.35	1	2	1.5
	2	23	G93	221	79.75	82	-2.25	1	0.8	0.6	1	9.494	6.5	60.2	2.35	1	1.5	2
	2	23	G94	222	88.5	88.5	0	1	1.2	0.73	1	9.994	5.5	65.7	4.35	4	3	1.5
	2	23	G95	223	82.5	76.5	6	1	1.6	0.88	1	12.494	3.5	28.7	2.35	0	2.5	3
	2	23	G96	224	78.5	76.5	2	1	1.9	0.63	3	14.994	5.5	23.7	3.35	3	2.5	2.5
	2	23	G97	225	82.5	83.5	-1	1	2.2	0.43	1	9.994	5.5	55.7	3.35	2	3.5	2.5
	2	23	G98	226	83	81.5	1.5	1	1.54	0.73	1	10.994	7.5	37.7	2.35	5	2	3.5
	2	23	G99	227	86.5	86.5	0	1	1.2	0.13	2	7.494	7.5	79.2	3.35	0	2.5	2
	2	23	G100	228	71.5	74.75	-3.25	1	1.7	0.43	1	9.994	5.5	58.2	9.35	6	1	2.5
	2	24	G101	229	92.5	94.5	-2	1	0.9	0.39	1	7.994	5.5	124.7	9.35	0	3.5	1
	2	24	G102	230	87.5	88.5	-1	1	0.96	1.13	1	14.494	1.5	65.7	6.35	0	4.5	3.5
	2	24	G103	231	85.5	88.5	-3	1	1.3	0.43	1	9.994	5.5	20.7	6.35	1	3.5	4.5
	2	24	G104	232	84	86	-2	1	2.26	0.81	1	10.994	3.5	55.7	9.35	2	2.5	3.5
	2	24	G105	233	89.5	89	0.5	1	0.96	0.99	2	9.994	2.5	175.7	6.35	5	2	2.5
	2	24	G106	234	85.5	87.5	-2	1	1.96	0.43	1	9.994	5.5	119.7	2.35	6	3	2
	2	24	G107	235	76.5	77	-0.5	1	1.96	0.79	1	7.994	7.5	59.2	3.35	4	2.5	3
	2	24	G108	236	89.5	93.5	-4	1	0.96	0.43	1	8.994	5.5	44.2	2.35	1	0.5	2.5
	2	24	G109	237	88.5	89.5	-1	1	1.56	0.95	2	6.994	2.5	58	2.35	0	0.5	0.5
	2	24	G110	238	96	96.5	-0.5	1	0.96	1.03	2	9.994	5.5	67	3.35	6	3.5	0.5
	2	25	G111	239	85.5	85.5	0	1	2.46	0.82	2	8.494	6.5	64	3.35	7	2.5	3.5
	2	25	G112	240	85.5	82.5	3	1	2.26	0.43	2	9.994	5.5	67	3.35	5	4.5	2.5
	2	25	G113	241	72.5	75.25	-2.75	1	1.66	0.11	2	12.994	1.5	70	2.35	4	5.5	4.5
	2	25	G114	242	91.5	91.5	0	1	0.96	0.8	2	7.994	1.5	59.5	6.35	2	4	5.5
	2	25	G115	243	78.25	75.5	2.75	1	1.02	0.43	0	9.994	5.5	67	4.35	6	0.5	4
	2	25	G116	244	84.3	86.5	-2.2	1	1.56	0.99	1	9.494	7.5	39	3.35	4	3	0.5
	2	25	G117	245	83	83.5	-0.5	1	0.51	-0.07	0	9.994	5.5	67	3.35	2	4.5	3
	2	25	G118	246	78.25	79.5	-1.25	1	1.72	0.99	2	9.994	2.5	61.5	3.35	4	2.5	4.5
	2	25	G119	247	75.5	75.25	0.25	1	1.07	0.43	1	12.994	1.5	137	3.35	8	2.5	2.5
	2	25	G120	248	81.5	84.5	-3	1	22.01	0.99	1	10.994	8.5	177	2.35	1	2.5	2.5
	2	26	G121	249	82.5	89.5	-7	1	1.01	0.99	1	10.494	1.5	28.5	2.35	1	4.5	2.5
	2	26	G122	250	84.5	84	0.5	1	1.81	0.75	1	11.994	2.5	128.5	2.35	6	2	4.5
	2	26	G123	251	83	85	-2	1	2.81	0.99	1	9.994	1.5	200	5.35	4	2.5	2
	2	26	G124	252	72	72	0	1	1.41	0.93	1	8.994	2.5	120	2.35	0	2.5	2.5
	2	26	G125	253	83.5	82	1.5	1	1.61	0.8	1	8.994	1.5	210	2.35	6	4	2.5
	2	26	G126	254	82	82	0	1	1.71	1.03	1	11.994	6.5	100	4.35	3	2.5	4

## Sheet: Season2
						DA			DS			ASI			EPP			PLHT			EHT			HUSK			CL			EASP			GY			SEC8			SEC10			SDR8			SDR10
Genotypes	Season	Rep	Blocks	Names	Plot	S1	S2	M	S1	S2	M	S1	S2	M	S1	S2	M	S1	S2	M	S1	S2		S1	S2	M	S1	S2	M	S1	S2	M	S1	S2	M	S1	S2	M	S1	S2	M	S1	S2	M	S1	S2	M
TZISTR1154	1	1	1	G1	1	79		76	81	73	77	2	0	1	2	2	2	2.15	1.85	2	1.16	1.04	1.1	1	1	1	10.5	9.5	10	4.55	5.45	5	69.1	39.9	54.5	5.8	0.2	3	1	3	2	3	5	4	2	3	2.5
TZISTR1261	1	1	1	G2	2	82		79	84	76	80	2	0	1	2	2	2	1.95	1.65	1.8	0.91	0.79	0.85	2	4	3	12.5	11.5	12	1.55	2.45	2	80.1	50.9	65.5	7.8	2.2	5	7	9	8	2	4	3	1	2	1.5
TZISTR1248	1	1	1	G3	3	75		72	76	68	72	1	-1	0	1	1	1	1.25	0.95	1.1	0.76	0.64	0.7	1	1	1	12.5	11.5	12	1.55	2.45	2	91.1	61.9	76.5	7.8	2.2	5	2	4	3	1	3	2	2.5	3.5	3
TZISTR1263	1	1	1	G4	4	81		78	87	79	83	6	4	5	1	1	1	1.15	0.85	1	0.56	0.44	0.5	1	1	1	10.5	9.5	10	4.55	5.45	5	69.6	40.4	55	4.8	-0.8	2	7	9	8	4	6	5	2.5	3.5	3
TZISTR1275	1	1	1	G5	5	86		83	87	79	83	1	-1	0	1	1	1	1.15	0.85	1	0.56	0.44	0.5	1	1	1	10.5	9.5	10	4.55	5.45	5	69.6	40.4	55	7.8	2.2	5	11	13	12	4	6	5	4	5	4.5
TZISTR1157	1	1	1	G6	6	82		79	83	75	79	1	-1	0	1	1	1	1.35	1.05	1.2	0.66	0.54	0.6	1	5	3	10.5	9.5	10	4.55	5.45	5	69.6	40.4	55	5.8	0.2	3	5	7	6	1	3	2	2.5	3.5	3
TZISTR1160	1	1	1	G7	7	83		80	84	76	80	1	-1	0	1	1	1	1.15	0.85	1	0.56	0.44	0.5	1	1	1	11.5	10.5	11	1.55	2.45	2	53.6	24.4	39	5.8	0.2	3	6	8	7	4	6	5	2.5	3.5	3
TZISTR1162	1	1	1	G8	8	89		86	91	83	87	2	0	1	1	1	1	1.95	1.65	1.8	1	0.88	0.94	1	1	1	14	13	13.5	1.55	2.45	2	82.6	53.4	68	4.8	-0.8	2	2	4	3	2	4	3	3	4	3.5
TZISTR1165	1	1	1	G9	9	88		85	88	80	84	0	-2	1	1	1	1	1.95	1.65	1.8	1.12	1	1.06	1	1	1	14	13	13.5	2.55	3.45	3	58.6	29.4	44	7.8	2.2	5	5	7	6	2	4	3	2.5	3.5	3
TZISTR1175	1	1	1	G10	10	77		74	76	68	72	-1	-3	2	1	1	1	1.95	1.65	1.8	0.86	0.74	0.8	1	1	1	10.5	9.5	10	7.55	8.45	8	69.6	40.4	55	5.8	0.2	3	7	9	8	4	6	5	0.5	1.5	1
TZISTR1178	1	1	2	G11	11	77		74	78	70	74	1	-1	0	1	1	1	2.45	2.15	2.3	1.16	1.04	1.1	1	1	1	10.5	9.5	10	4.55	5.45	5	69.6	40.4	55	6.8	1.2	4	3	5	4	4	6	5	2.5	3.5	3
TZISTR1163	1	1	2	G12	12	83		80	83	75	79	0	-2	1	1	1	1	1.75	1.45	1.6	1.12	1	1.06	1	1	1	9.5	8.5	9	0.55	1.45	1	69.1	39.9	54.5	5.8	0.2	3	1	3	2	3	5	4	3	4	3.5
TZISTR1166	1	1	2	G13	13	101		98	98	90	94	-3	-5	4	1	1	1	1.15	0.85	1	0.56	0.44	0.5	1	1	1	10.5	9.5	10	4.55	5.45	5	69.6	40.4	55	6.8	1.2	4	6	8	7	4	6	5	0.5	1.5	1
TZISTR1190	1	1	2	G14	14	91		88	88	80	84	-3	-5	4	1	1	1	1.85	1.55	1.7	0.96	0.84	0.9	2	2	2	7.5	6.5	7	0.55	1.45	1	73.1	43.9	58.5	6.8	1.2	4	6	8	7	4	6	5	3.5	4.5	4
TZISTR1199	1	1	2	G15	15	81		78	80	72	76	-1	-3	2	1	1	1	1.95	1.65	1.8	1.12	1	1.06	1	1	1	10.5	9.5	10	4.55	5.45	5	64.1	34.9	49.5	5.8	0.2	3	3	5	4	4	6	5	1.5	2.5	2
TZISTR1231	1	1	2	G16	16	72		69	72	64	68	0	-2	1	1	1	1	1.85	1.55	1.7	0.9	0.78	0.84	1	1	1	9	8	8.5	8.55	9.45	9	69.6	40.4	55	5.8	0.2	3	12	14	13	4	6	5	2.5	3.5	3
TZISTR1232	1	1	2	G17	17	86		83	88	80	84	2	0	1	1	1	1	1.9	1.6	1.75	1.12	1	1.06	1	1	1	13.5	12.5	13	7.55	8.45	8	32.6	3.4	18	6.8	1.2	4	3	5	4	2	4	3	1	2	1.5
TZISTR1259	1	1	2	G18	18	77		74	76	68	72	-1	-3	2	1	1	1	1.75	1.45	1.6	0.8	0.68	0.74	1	5	3	14.5	13.5	14	7.55	8.45	8	27.6	-1.6	13	5.8	0.2	3	5	7	6	2	4	3	3	4	3.5
TZISTR1262	1	1	2	G19	19	83		80	78	70	74	-5	-7	6	1	1	1	1.65	1.35	1.5	0.8	0.68	0.74	1	3	2	8	7	7.5	2.55	3.45	3	59.6	30.4	45	5.8	0.2	3	6	8	7	4	6	5	2.5	3.5	3
TZISTR1159	1	1	2	G20	20	75		72	74	66	70	-1	-3	2	1	1	1	2.15	1.85	2	1.06	0.94	1	1	1	1	10	9	9.5	6.55	7.45	7	41.6	12.4	27	6.8	1.2	4	3	5	4	0	2	1	2.5	3.5	3
TZISTR1223	1	1	3	G21	21	90		87	88	80	84	-2	-4	3	1	1	1	2.15	1.85	2	1.02	0.9	0.96	1	1	1	10	9	9.5	2.55	3.45	3	83.1	53.9	68.5	5.8	0.2	3	1	3	2	3	5	4	2.5	3.5	3
TZISTR1225	1	1	3	G22	22	87		84	87	79	83	0	-2	1	1	1	1	1.95	1.65	1.8	0.92	0.8	0.86	1	1	1	8.5	7.5	8	2.55	3.45	3	62.1	32.9	47.5	5.8	0.2	3	2	4	3	1	3	2	4.5	5.5	5
ZM1421	1	1	3	G23	23	84		81	82	74	78	-2	-4	3	1	1	1	2.35	2.05	2.2	1.16	1.04	1.1	2	2	2	14	13	13.5	0.55	1.45	1	128.6	99.4	114	5.8	0.2	3	2	4	3	1	3	2	1.5	2.5	2
B.King/1421	1	1	3	G24	24	83		80	81	73	77	-2	-4	3	1	1	1	2.45	2.15	2.3	1.12	1	1.06	1	1	1	10.5	9.5	10	4.55	5.45	5	69.6	40.4	55	5.8	0.2	3	11	13	12	1	3	2	2.5	3.5	3
Hickory/1421	1	1	3	G25	25	80		77	82	74	78	2	0	1	1	1	1	2.45	2.15	2.3	1.41	1.29	1.35	2	2	2	6.5	5.5	6	8.55	9.45	9	24.6	-4.6	10	5.8	0.2	3	6	8	7	1	3	2	2	3	2.5
Kep/1421	1	1	3	G26	26	71		68	73	65	69	2	0	1	1	1	1	1.85	1.55	1.7	1	0.88	0.94	2	2	2	11	10	10.5	1.55	2.45	2	59.6	30.4	45	5.8	0.2	3	7	9	8	1	3	2	3	4	3.5
Shesha/1421	1	1	3	G27	27	76		73	76	68	72	0	-2	1	1	1	1	1.88	1.58	1.73	0.94	0.82	0.88	1	1	1	11.5	10.5	11	0.55	1.45	1	179.6	150.4	165	9.8	4.2	7	6	8	7	5	7	6	2	3	2.5
ZM1423	1	1	3	G28	28	71		68	73	65	69	2	0	1	1	1	1	2.55	2.25	2.4	1.12	1	1.06	1	1	1	17	16	16.5	0.55	1.45	1	123.6	94.4	109	5.8	0.2	3	6	8	7	0	2	1	2.5	3.5	3
CML550	1	1	3	G29	29	78		75	80	72	76	2	0	1	1	1	1	1.9	1.6	1.75	1.06	0.94	1	1	1	1	10.5	9.5	10	0.55	1.45	1	63.1	33.9	48.5	5.8	0.2	3	2	4	3	1	3	2	1	2	1.5
TZISTR1244	1	1	3	G30	30	79		76	78	70	74	-1	-3	2	1	1	1	1.4	1.1	1.25	0.75	0.63	0.69	3	1	2	7.5	6.5	7	1.55	2.45	2	48.1	18.9	33.5	5.8	0.2	3	2	4	3	1	3	2	2.5	3.5	3
N.Choice/1421	1	1	4	G31	31	83		80	78	70	74	-5	-7	6	1	1	1	1.95	1.65	1.8	1.12	1	1.06	1	1	1	15.5	14.5	15	0.55	1.45	1	233.1	203.9	218.5	6.8	1.2	4	1	3	2	4	6	5	3	4	3.5
TZSTRI101	1	1	4	G32	32	100		97	102	94	98	2	0	1	1	1	1	1.15	0.85	1	0.56	0.44	0.5	1	1	1	10.5	9.5	10	4.55	5.45	5	69.6	40.4	55	6.8	1.2	4	2	4	3	4	6	5	2.5	3.5	3
TZSTRI102	1	1	4	G33	33	81		78	75	67	71	-6	-8	7	1	1	1	1.95	1.65	1.8	1.12	1	1.06	1	1	1	16.5	15.5	16	4.55	5.45	5	48.6	19.4	34	5.8	0.2	3	2	4	3	4	6	5	1	2	1.5
TZSTRI104	1	1	4	G34	34	101		98	104	96	100	3	1	2	1	1	1	1.15	0.85	1	0.56	0.44	0.5	1	1	1	10.5	9.5	10	4.55	5.45	5	69.6	40.4	55	6.8	1.2	4	2	4	3	4	6	5	2	3	2.5
TZSTRI107	1	1	4	G35	35	80		77	78	70	74	-2	-4	3	1	1	1	1.55	1.25	1.4	0.94	0.82	0.88	1	1	1	8	7	7.5	0.55	1.45	1	85.6	56.4	71	6.8	1.2	4	3	5	4	1	3	2	2.5	3.5	3
TZSTRI108	1	1	4	G36	36	81		78	78	70	74	-3	-5	4	1	1	1	1.75	1.45	1.6	1	0.88	0.94	1	1	1	10.5	9.5	10	0.55	1.45	1	83.1	53.9	68.5	5.8	0.2	3	2	4	3	4	6	5	2	3	2.5
TZSTRI109	1	1	4	G37	37	88		85	85	77	81	-3	-5	4	1	1	1	1.95	1.65	1.8	1.12	1	1.06	1	1	1	12.5	11.5	12	2.55	3.45	3	87.6	58.4	73	6.8	1.2	4	2	4	3	4	6	5	2.5	3.5	3
TZSTRI110	1	1	4	G38	38	83		80	82	74	78	-1	-3	2	1	1	1	2.15	1.85	2	1.26	1.14	1.2	1	1	1	9	8	8.5	2.55	3.45	3	69.1	39.9	54.5	5.8	0.2	3	3	5	4	1	3	2	2.5	3.5	3
TZSTRI112	1	1	4	G39	39	84		81	90	82	86	6	4	5	1	1	1	1.15	0.85	1	0.56	0.44	0.5	1	1	1	10.5	9.5	10	4.55	5.45	5	69.6	40.4	55	6.8	1.2	4	2	4	3	4	6	5	2.5	3.5	3
TZSTRI114	1	1	4	G40	40	96		93	102	94	98	6	4	5	1	1	1	1.15	0.85	1	0.56	0.44	0.5	1	1	1	10.5	9.5	10	4.55	5.45	5	69.6	40.4	55	5.8	0.2	3	2	4	3	4	6	5	1	2	1.5
TZSTRI115	1	1	5	G41	41	79		76	80	72	76	1	-1	0	1	1	1	2.25	1.95	2.1	1.16	1.04	1.1	1	1	1	11.5	10.5	11	0.55	1.45	1	85.1	55.9	70.5	6.8	1.2	4	3	5	4	0	2	1	1	2	1.5
TZISTR25	1	1	5	G42	42	79		76	78	70	74	-1	-3	2	1	1	1	2.45	2.15	2.3	1.12	1	1.06	1	1	1	13.5	12.5	13	0.55	1.45	1	191.6	162.4	177	5.8	0.2	3	2	4	3	4	6	5	2.5	3.5	3
TZISTR1001	1	1	5	G43	43	84		81	84	76	80	0	-2	1	1	1	1	1.85	1.55	1.7	1.12	1	1.06	1	1	1	10.5	9.5	10	1.55	2.45	2	63.1	33.9	48.5	5.8	0.2	3	3	5	4	4	6	5	2	3	2.5
TZISTR1003	1	1	5	G44	44	84		81	82	74	78	-2	-4	3	1	1	1	1.3	1	1.15	0.88	0.76	0.82	1	1	1	10.5	9.5	10	4.55	5.45	5	69.6	40.4	55	6.8	1.2	4	6	8	7	4	6	5	2	3	2.5
TZISTR1004	1	1	5	G45	45	81		78	80	72	76	-1	-3	2	1	1	1	1.65	1.35	1.5	0.98	0.86	0.92	1	1	1	8.5	7.5	8	0.55	1.45	1	69.6	40.4	55	7.8	2.2	5	2	4	3	4	6	5	2.5	3.5	3
TZISTR1008	1	1	5	G46	46	88		85	85	77	81	-3	-5	4	1	1	1	1.85	1.55	1.7	0.98	0.86	0.92	1	1	1	10.5	9.5	10	4.55	5.45	5	69.6	40.4	55	7.8	2.2	5	3	5	4	2	4	3	2.5	3.5	3
TZISTR1011	1	1	5	G47	47	90		87	92	84	88	2	0	1	1	1	1	2.35	2.05	2.2	1.12	1	1.06	1	1	1	10.5	9.5	10	8.55	9.45	9	24.6	-4.6	10	6.8	1.2	4	2	4	3	4	6	5	1	2	1.5
TZISTR1018	1	1	5	G48	48	73		70	76	68	72	3	1	2	1	1	1	1.85	1.55	1.7	1.12	1	1.06	1	1	1	9.5	8.5	9	6.55	7.45	7	35.6	6.4	21	5.8	0.2	3	3	5	4	0	2	1	6.5	7.5	7
TZEEI21	1	1	5	G49	49	83		80	85	77	81	2	0	1	1	1	1	1.15	0.85	1	0.56	0.44	0.5	1	1	1	10.5	9.5	10	4.55	5.45	5	69.6	40.4	55	6.8	1.2	4	2	4	3	4	6	5	2.5	3.5	3
TZEEI13	1	1	5	G50	50	83		80	85	77	81	2	0	1	1	1	1	1.65	1.35	1.5	0.92	0.8	0.86	1	1	1	7.5	6.5	7	0.55	1.45	1	55.1	25.9	40.5	6.8	1.2	4	2	4	3	4	6	5	1.5	2.5	2
TZEEI14	1	1	6	G51	51	80		77	80	72	76	0	-2	1	1	1	1	2.55	2.25	2.4	1.46	1.34	1.4	1	1	1	15	14	14.5	3.55	4.45	4	63.1	33.9	48.5	5.8	0.2	3	3	5	4	1	3	2	2	3	2.5
TZEEI49	1	1	6	G52	52	79		76	78	70	74	-1	-3	2	1	1	1	1.8	1.5	1.65	0.84	0.72	0.78	1	1	1	9.5	8.5	9	3.55	4.45	4	48.1	18.9	33.5	6.8	1.2	4	2	4	3	4	6	5	2.5	3.5	3
TZDEEI55	1	1	6	G53	53	81		78	79	71	75	-2	-4	3	1	1	1	1.15	0.85	1	0.56	0.44	0.5	1	1	1	10.5	9.5	10	4.55	5.45	5	69.6	40.4	55	4.8	-0.8	2	2	4	3	4	6	5	2.5	3.5	3
TZDEEI50	1	1	6	G54	54	76		73	78	70	74	2	0	1	1	1	1	1.68	1.38	1.53	0.76	0.64	0.7	1	1	1	11.5	10.5	11	1.55	2.45	2	85.1	55.9	70.5	4.8	-0.8	2	3	5	4	3	5	4	7	8	7.5
TZDEEI64	1	1	6	G55	55	71		68	76	68	72	5	3	4	1	1	1	2.15	1.85	2	1.12	1	1.06	1	1	1	10.5	9.5	10	5.55	6.45	6	33.6	4.4	19	5.8	0.2	3	3	5	4	2	4	3	1	2	1.5
CML312	1	1	6	G56	56	81		78	34	26	30	-47	-49	48	1	1	1	2.15	1.85	2	0.82	0.7	0.76	1	1	1	7.5	6.5	7	5.55	6.45	6	35.6	6.4	21	6.8	1.2	4	6	8	7	6	8	7	0.5	1.5	1
CML444	1	1	6	G57	57	81		78	78	70	74	-3	-5	4	1	1	1	1.25	0.95	1.1	0.71	0.59	0.65	1	1	1	7.5	6.5	7	1.55	2.45	2	64.1	34.9	49.5	3.8	-1.8	1	2	4	3	4	6	5	2.5	3.5	3
CML442	1	1	6	G58	58	86		83	88	80	84	2	0	1	1	1	1	1.65	1.35	1.5	0.73	0.61	0.67	1	1	1	7	6	6.5	6.55	7.45	7	40.6	11.4	26	5.8	0.2	3	2	4	3	4	6	5	1.5	2.5	2
NC.QPM/Z.DPLO	1	1	6	G59	59	83		80	79	71	75	-4	-6	5	1	1	1	2.15	1.85	2	1.16	1.04	1.1	2	2	2	16.5	15.5	16	0.55	1.45	1	110.1	80.9	95.5	6.8	1.2	4	3	5	4	4	6	5	0.5	1.5	1
TZDEEI54	1	1	6	G60	60	90		87	89	81	85	-1	-3	2	1	1	1	1.15	0.85	1	0.56	0.44	0.5	1	1	1	10.5	9.5	10	4.55	5.45	5	69.6	40.4	55	5.8	0.2	3	2	4	3	4	6	5	0.5	1.5	1
TZEEI10	1	1	7	G61	61	81		78	81	73	77	0	-2	1	1	1	1	1.75	1.45	1.6	0.98	0.86	0.92	1	1	1	13	12	12.5	0.55	1.45	1	25.1	-4.1	10.5	5.8	0.2	3	3	5	4	4	6	5	2	3	2.5
CML547	1	1	7	G62	63	91		88	90	82	86	-1	-3	2	1	1	1	1.15	0.85	1	0.56	0.44	0.5	2	2	2	10.5	9.5	10	4.55	5.45	5	69.6	40.4	55	5.8	0.2	3	3	5	4	4	6	5	2	3	2.5
CML539	1	1	7	G63	64	71		68	73	65	69	2	0	1	1	1	1	1.95	1.65	1.8	1.11	0.99	1.05	1	1	1	7.5	6.5	7	0.55	1.45	1	85.6	56.4	71	6.8	1.2	4	-1	1	0	0	2	1	0.5	1.5	1
CML440	1	1	7	G64	65	88		85	85	77	81	-3	-5	4	1	1	1	2.35	2.05	2.2	1.36	1.24	1.3	1	1	1	12.5	11.5	12	0.55	1.45	1	98.1	68.9	83.5	4.8	-0.8	2	3	5	4	2	4	3	2.5	3.5	3
CML566	1	1	7	G65	66	88		85	85	77	81	-3	-5	4	1	1	1	2.45	2.15	2.3	1.16	1.04	1.1	1	1	1	12.5	11.5	12	0.55	1.45	1	170.6	141.4	156	5.8	0.2	3	3	5	4	0	2	1	2.5	3.5	3
CML540	1	1	7	G66	67	72		69	75	67	71	3	1	2	1	1	1	2.29	1.99	2.14	0.74	0.62	0.68	1	1	1	10.5	9.5	10	4.55	5.45	5	60.1	30.9	45.5	5.8	0.2	3	3	5	4	1	3	2	1	2	1.5
CML545	1	1	7	G67	68	72		69	74	66	70	2	0	1	1	1	1	2.15	1.85	2	1.12	1	1.06	1	1	1	10.5	9.5	10	0.55	1.45	1	120.6	91.4	106	5.8	0.2	3	3	5	4	1	3	2	5.5	6.5	6
CML571	1	1	7	G68	69	84		81	84	76	80	0	-2	1	1	1	1	1.04	0.74	0.89	0.56	0.44	0.5	5	5	5	10.5	9.5	10	4.55	5.45	5	69.6	40.4	55	5.8	0.2	3	3	5	4	4	6	5	1.5	2.5	2
CML390	1	1	7	G69	70	80		77	80	72	76	0	-2	1	1	1	1	2.25	1.95	2.1	1.16	1.04	1.1	1	1	1	12	11	11.5	5.55	6.45	6	28.6	-0.6	14	5.8	0.2	3	2	4	3	3	5	4	4.5	5.5	5
CLHP0352	1	1	8	G70	71	78		75	74	66	70	-4	-6	5	1	1	1	1.45	1.15	1.3	0.92	0.8	0.86	1	1	1	11.5	10.5	11	6.55	7.45	7	29.1	-0.1	14.5	5.8	0.2	3	3	5	4	4	6	5	2.5	3.5	3
HA04A-2107-36	1	1	8	G71	72	98		95	104	96	100	6	4	5	1	1	1	2.15	1.85	2	1.12	1	1.06	2	2	2	6.5	5.5	6	8.55	9.45	9	14.6	-14.6	0	4.8	-0.8	2	1	3	2	4	6	5	1	2	1.5
CLHP0303	1	1	8	G72	73	82		79	80	72	76	-2	-4	3	2	2	2	1.89	1.59	1.74	1.12	1	1.06	1	1	1	10.5	9.5	10	2.55	3.45	3	118.1	88.9	103.5	6.8	1.2	4	3	5	4	4	6	5	2.5	3.5	3
CLHP0221	1	1	8	G73	75	81		78	80	72	76	-1	-3	2	1	1	1	1.65	1.35	1.5	0.79	0.67	0.73	2	2	2	10.5	9.5	10	8.55	9.45	9	14.6	-14.6	0	5.8	0.2	3	6	8	7	2	4	3	0	1	0.5
CLHP0020	1	1	8	G74	76	71		68	73	65	69	2	0	1	1	1	1	1.68	1.38	1.53	0.76	0.64	0.7	1	1	1	11.5	10.5	11	7.55	8.45	8	53.6	24.4	39	6.8	1.2	4	3	5	4	0	2	1	2.5	3.5	3
CLHP0058	1	1	8	G75	77	75		72	75	67	71	0	-2	1	1	1	1	1.3	1	1.15	0.52	0.4	0.46	2	2	2	10.5	9.5	10	6.55	7.45	7	14.6	-14.6	0	9.8	4.2	7	2	4	3	4	6	5	6.5	7.5	7
CKDHL0378	1	1	8	G76	78	81		78	84	76	80	3	1	2	1	1	1	1.95	1.65	1.8	1.16	1.04	1.1	1	1	1	10.5	9.5	10	0.55	1.45	1	65.1	35.9	50.5	6.8	1.2	4	3	5	4	4	6	5	4.5	5.5	5
CLHP0312	1	1	8	G77	79	86		83	89	81	85	3	1	2	1	1	1	1.65	1.35	1.5	0.86	0.74	0.8	2	2	2	7.5	6.5	7	3.55	4.45	4	29.6	0.4	15	5.8	0.2	3	6	8	7	4	6	5	2.5	3.5	3
CLHP0310	1	1	8	G78	80	73		70	77	69	73	4	2	3	1	1	1	1.55	1.25	1.4	0.81	0.69	0.75	1	1	1	9.5	8.5	9	6.55	7.45	7	41.1	11.9	26.5	5.8	0.2	3	3	5	4	4	6	5	2.5	3.5	3
CLHP0003	1	1	9	G79	81	71		68	73	65	69	2	0	1	1	1	1	2.25	1.95	2.1	1.08	0.96	1.02	1	1	1	17	16	16.5	2.55	3.45	3	164.1	134.9	149.5	5.8	0.2	3	3	5	4	1	3	2	2	3	2.5
CKDHL0467	1	1	9	G80	82	81		78	80	72	76	-1	-3	2	1	1	1	1.65	1.35	1.5	1.12	1	1.06	1	1	1	11	10	10.5	6.55	7.45	7	53.1	23.9	38.5	5.8	0.2	3	3	5	4	3	5	4	4.5	5.5	5
CLHP00378	1	1	9	G81	83	75		72	75	67	71	0	-2	1	1	1	1	1.15	0.85	1	0.45	0.33	0.39	1	1	1	6.5	5.5	6	6.55	7.45	7	20.6	-8.6	6	5.8	0.2	3	3	5	4	4	6	5	4	5	4.5
CLHP0156	1	1	9	G82	84	80		77	78	70	74	-2	-4	3	2	2	2	2.9	2.6	2.75	1.46	1.34	1.4	1	1	1	18	17	17.5	7.55	8.45	8	55.6	26.4	41	5.8	0.2	3	3	5	4	0	2	1	4	5	4.5
CLHP0113	1	1	9	G83	85	80		77	78	70	74	-2	-4	3	1	1	1	1.35	1.05	1.2	0.56	0.44	0.5	1	1	1	7	6	6.5	7.55	8.45	8	46.1	16.9	31.5	5.8	0.2	3	1	3	2	4	6	5	0.5	1.5	1
CLHP03302	1	1	9	G84	86	76		73	76	68	72	0	-2	1	1	1	1	1.15	0.85	1	0.56	0.44	0.5	1	1	1	10.5	9.5	10	8.55	9.45	9	69.6	40.4	55	5.8	0.2	3	3	5	4	4	6	5	3.5	4.5	4
CLHP0404	1	1	9	G85	87	77		74	76	68	72	-1	-3	2	1	1	1	1.78	1.48	1.63	1.12	1	1.06	1	1	1	10.5	9.5	10	2.55	3.45	3	239.6	210.4	225	6.8	1.2	4	3	5	4	7	9	8	4	5	4.5
CLHP0343	1	1	9	G86	88	83		80	85	77	81	2	0	1	1	1	1	1.75	1.45	1.6	0.91	0.79	0.85	1	1	1	13.5	12.5	13	0.55	1.45	1	138.1	108.9	123.5	6.8	1.2	4	2	4	3	3	5	4	6	7	6.5
CZL1380	1	1	9	G87	89	86		83	84	76	80	-2	-4	3	1	1	1	1.8	1.5	1.65	0.86	0.74	0.8	1	1	1	6.5	5.5	6	8.55	9.45	9	69.6	40.4	55	6.8	1.2	4	3	5	4	5	7	6	4.5	5.5	5
CLHP0326	1	1	9	G88	90	72		69	75	67	71	3	1	2	1	1	1	1.85	1.55	1.7	0.76	0.64	0.7	2	2	2	11.5	10.5	11	0.55	1.45	1	119.6	90.4	105	6.8	1.2	4	3	5	4	1	3	2	4.5	5.5	5
CZL99017	1	1	10	G89	91	80		77	80	72	76	0	-2	1	1	1	1	2.15	1.85	2	0.79	0.67	0.73	1	1	1	11	10	10.5	2.55	3.45	3	91.1	61.9	76.5	5.8	0.2	3	3	5	4	5	7	6	1	2	1.5
TZEEI34	1	1	10	G90	92	80		77	82	74	78	2	0	1	1	1	1	1.15	0.85	1	0.56	0.44	0.5	2	2	2	10.5	9.5	10	4.55	5.45	5	69.6	40.4	55	6.8	1.2	4	3	5	4	4	6	5	3	4	3.5
CLHP0049	1	1	10	G91	93	83		80	91	83	87	8	6	7	1	1	1	1.15	0.85	1	0.56	0.44	0.5	1	1	1	1.5	0.5	1	4.55	5.45	5	69.6	40.4	55	5.8	0.2	3	3	5	4	4	6	5	1.5	2.5	2
CLHP00478	1	1	10	G92	94	80		77	78	70	74	-2	-4	3	1	1	1	1.55	1.25	1.4	0.73	0.61	0.67	1	1	1	10	9	9.5	5.55	6.45	6	60.1	30.9	45.5	5.8	0.2	3	2	4	3	2	4	3	2	3	2.5
CLHP00286	1	1	10	G93	95	79		76	81	73	77	2	0	1	1	1	1	1.85	1.55	1.7	0.86	0.74	0.8	1	1	1	10.5	9.5	10	4.55	5.45	5	69.6	40.4	55	7.8	2.2	5	2	4	3	4	6	5	1.5	2.5	2
CML451	1	1	10	G94	96	86		83	88	80	84	2	0	1	1	1	1	2.25	1.95	2.1	1.01	0.89	0.95	1	1	1	13	12	12.5	2.55	3.45	3	74.6	45.4	60	5.8	0.2	3	4	6	5	5	7	6	3	4	3.5
CLHP0302	1	1	10	G95	97	86		83	87	79	83	1	-1	0	1	1	1	1.35	1.05	1.2	0.76	0.64	0.7	3	3	3	15.5	14.5	15	4.55	5.45	5	50.1	20.9	35.5	6.8	1.2	4	1	3	2	5	7	6	2.5	3.5	3
CLHP0364	1	1	10	G96	98	85		82	88	80	84	3	1	2	1	1	1	1.15	0.85	1	0.56	0.44	0.5	1	1	1	10.5	9.5	10	4.55	5.45	5	69.6	40.4	55	6.8	1.2	4	3	5	4	4	6	5	2.5	3.5	3
CLHP0350	1	1	10	G97	99	75		72	77	69	73	2	0	1	1	1	1	1.65	1.35	1.5	0.86	0.74	0.8	1	1	1	11.5	10.5	11	6.55	7.45	7	40.6	11.4	26	5.8	0.2	3	6	8	7	2	4	3	3.5	4.5	4
CLHP00294	1	1	10	G98	100	97		94	94	86	90	-3	-5	4	1	1	1	0.75	0.45	0.6	0.26	0.14	0.2	2	2	2	8	7	7.5	6.55	7.45	7	27.1	-2.1	12.5	6.8	1.2	4	2	4	3	4	6	5	2	3	2.5
CLHP0005	1	1	11	G99	101	85		82	89	81	85	4	2	3	1	1	1	1.15	0.85	1	0.56	0.44	0.5	1	1	1	10.5	9.5	10	4.55	5.45	5	69.6	40.4	55	12.8	7.2	10	3	5	4	8	10	9	2.5	3.5	3
CLHP0022	1	1	11	G100	102	75		72	77	69	73	2	0	1	1	1	1	1.35	1.05	1.2	0.52	0.4	0.46	1	1	1	8.5	7.5	8	4.55	5.45	5	45.6	16.4	31	12.8	7.2	10	2	4	3	6	8	7	1	2	1.5
STR-SYN-Y2	1	1	11	G101	103	81		78	80	72	76	-1	-3	2	1	1	1	2.45	2.15	2.3	1.26	1.14	1.2	1	1	1	15	14	14.5	0.55	1.45	1	143.6	114.4	129	9.8	4.2	7	9	11	10	2	4	3	3.5	4.5	4
Z. Diplo.BC4C3-W-DT C1	1	1	11	G102	104	91		88	91	83	87	0	-2	1	1	1	1	1.15	0.85	1	0.56	0.44	0.5	1	1	1	10.5	9.5	10	4.55	5.45	5	69.6	40.4	55	9.8	4.2	7	7	9	8	4	6	5	4.5	5.5	5
TZBSTR (Susceptible)(RE)	1	1	11	G103	105	86		83	91	83	87	5	3	4	1	1	1	2.15	1.85	2	0.94	0.82	0.88	1	1	1	11.5	10.5	11	2.55	3.45	3	61.1	31.9	46.5	12.8	7.2	10	3	5	4	5	7	6	3.5	4.5	4
STR-SYN-W1	1	1	11	G104	106	77		74	76	68	72	-1	-3	2	1	1	1	2.13	1.83	1.98	1.12	1	1.06	2	2	2	10.5	9.5	10	1.55	2.45	2	61.1	31.9	46.5	9.8	4.2	7	2	4	3	3	5	4	2.5	3.5	3
DTSTR-W SYN13	1	1	11	G105	107	92		89	92	84	88	0	-2	1	1	1	1	1.15	0.85	1	0.56	0.44	0.5	1	1	1	10.5	9.5	10	4.55	5.45	5	69.6	40.4	55	5.8	0.2	3	1	3	2	4	6	5	2	3	2.5
DTSTR-Y SYN15	1	1	11	G106	108	85		82	85	77	81	0	-2	1	1	1	1	1.75	1.45	1.6	0.92	0.8	0.86	1	1	1	8.5	7.5	8	6.55	7.45	7	69.6	40.4	55	6.8	1.2	4	3	5	4	4	6	5	3	4	3.5
((IWD C3 SYN*2/(White DT STR Syn))-DT C1	1	1	11	G107	109	95		92	96	88	92	1	-1	0	1	1	1	1.15	0.85	1	0.56	0.44	0.5	1	1	1	9.5	8.5	9	4.55	5.45	5	69.6	40.4	55	5.8	0.2	3	2	4	3	4	6	5	2.5	3.5	3
DTSTR-W SYN11	1	1	11	G108	110	88		85	90	82	86	2	0	1	1	1	1	2.65	2.35	2.5	1.08	0.96	1.02	2	2	2	7.5	6.5	7	1.55	2.45	2	60.6	31.4	46	5.8	0.2	3	3	5	4	4	6	5	0.5	1.5	1
SAMMMZ16	1	1	12	G109	111	86		83	84	76	80	-2	-4	3	1	1	1	2.45	2.15	2.3	1.16	1.04	1.1	2	2	2	10.5	9.5	10	4.55	5.45	5	69.6	40.4	55	6.8	1.2	4	2	4	3	4	6	5	0.5	1.5	1
(TZEOMP5C7/TZECOMP3DTC2) C2	1	1	12	G110	112	76		73	73	65	69	-3	-5	4	1	1	1	1.85	1.55	1.7	0.95	0.83	0.89	2	2	2	9	8	8.5	5.55	6.45	6	66.6	37.4	52	6.8	1.2	4	3	5	4	3	5	4	3.5	4.5	4
((TZL COMP1-W C6*2/(White DT STR Syn))-DT C1	1	1	12	G111	113	93		90	96	88	92	3	1	2	1	1	1	1.15	0.85	1	0.56	0.44	0.5	2	2	2	10.5	9.5	10	4.55	5.45	5	69.6	40.4	55	6.8	1.2	4	3	5	4	4	6	5	2.5	3.5	3
TZCOM1/ZDPSYN	1	1	12	G112	114	76		73	73	65	69	-3	-5	4	1	1	1	1.21	0.91	1.06	0.24	0.12	0.18	2	2	2	13.5	12.5	13	0.55	1.45	1	72.6	43.4	58	5.8	0.2	3	3	5	4	4	6	5	4.5	5.5	5
colorado/1421	1	1	12	G113	115	86		83	88	80	84	2	0	1	1	1	1	1.75	1.45	1.6	0.93	0.81	0.87	2	2	2	8.5	7.5	8	0.55	1.45	1	62.1	32.9	47.5	9.8	4.2	7	2	4	3	4	6	5	5.5	6.5	6
M.Pearl/DT-STR	1	1	12	G114	116	86		83	88	80	84	2	0	1	1	1	1	0.65	0.35	0.5	0.56	0.44	0.5	0	0	0	10.5	9.5	10	4.55	5.45	5	69.6	40.4	55	7.8	2.2	5	3	5	4	8	10	9	4	5	4.5
Z.diplo-BC4-C3-W/DOGONA-1/Z.diplo-BC4-C3-W	1	1	12	G115	117	83		80	86	78	82	3	1	2	1	1	1	1.8	1.5	1.65	1.12	1	1.06	1	1	1	10	9	9.5	6.55	7.45	7	41.6	12.4	27	6.8	1.2	4	2	4	3	3	5	4	0.5	1.5	1
NC.QPM/DT-STR	1	1	12	G116	118	78		75	79	71	75	1	-1	0	1	1	1	1.21	0.91	1.06	0.06	-0.06	0	0	0	0	10.5	9.5	10	4.55	5.45	5	69.6	40.4	55	6.8	1.2	4	1	3	2	7	9	8	3	4	3.5
ZM1421/DT-STR	1	1	12	G117	119	85		82	82	74	78	-3	-5	4	1	1	1	2.27	1.97	2.12	1.12	1	1.06	1	3	2	10.5	9.5	10	1.55	2.45	2	64.1	34.9	49.5	6.8	1.2	4	6	8	7	2	4	3	4.5	5.5	5
DTSTR-Y SYN14	1	1	12	G118	120	85		82	84	76	80	-1	-3	2	1	1	1	1.15	0.85	1	0.56	0.44	0.5	1	1	1	13.5	12.5	13	0.55	1.45	1	139.6	110.4	125	6.8	1.2	4	6	8	7	4	6	5	2.5	3.5	3
CML304	1	1	13	G119	121	86		83	88	80	84	2	0	1	1	1	1	1.95	1.65	1.8	1.12	1	1.06	1	1	1	11.5	10.5	11	7.55	8.45	8	179.6	150.4	165	5.8	0.2	3	6	8	7	6	8	7	2.5	3.5	3
ZM1423/Z.DLO	1	1	13	G120	122	84		81	86	78	82	2	0	1	1	1	1	2.95	2.65	2.8	1.12	1	1.06	1	1	1	11	10	10.5	0.55	1.45	1	31.1	1.9	16.5	5.8	0.2	3	2	4	3	4	6	5	2.5	3.5	3
(2*TZECOMP3DT/WhiteDTSTRSYN) C2	1	1	13	G121	123	75		72	73	65	69	-2	-4	3	1	1	1	1.55	1.25	1.4	0.88	0.76	0.82	1	1	1	12.5	11.5	12	1.55	2.45	2	131.1	101.9	116.5	5.8	0.2	3	2	4	3	4	6	5	4.5	5.5	5
TZISTR1174	1	1	13	G122	124	86		83	84	76	80	-2	-4	3	1	1	1	1.7	1.4	1.55	1.12	1	1.06	1	1	1	10.5	9.5	10	0.55	1.45	1	111.6	82.4	97	8.8	3.2	6	3	5	4	7	9	8	2	3	2.5
TZISTR1205	1	1	13	G123	125	82		79	85	77	81	3	1	2	1	1	1	1.75	1.45	1.6	1.06	0.94	1	1	1	1	9.5	8.5	9	1.55	2.45	2	72.6	43.4	58	5.8	0.2	3	3	5	4	4	6	5	2.5	3.5	3
TZSTRI113	1	1	13	G124	126	80		77	78	70	74	-2	-4	3	1	1	1	1.55	1.25	1.4	0.93	0.81	0.87	1	1	1	9.5	8.5	9	0.55	1.45	1	118.1	88.9	103.5	5.8	0.2	3	1	3	2	4	6	5	2.5	3.5	3
TZISTR1119	1	1	13	G125	127	77		74	76	68	72	-1	-3	2	1	1	1	2.15	1.85	2	1.16	1.04	1.1	1	1	1	12.5	11.5	12	5.55	6.45	6	76.1	46.9	61.5	7.8	2.2	5	3	5	4	6	8	7	4	5	4.5
TZISTR1015	1	1	13	G126	128	81		78	83	75	79	2	0	1	1	1	1	1.45	1.15	1.3	0.86	0.74	0.8	1	1	1	7.5	6.5	7	0.55	1.45	1	63.6	34.4	49	5.8	0.2	3	1	3	2	-1	1	0	2.5	3.5	3
	1	2	14	G1	129	84		81	86	78	82	2	0	1	1	1	1	2.65	2.35	2.5	1.46	1.34	1.4	1	1	1	12.5	11.5	12	0.55	1.45	1	94.6	65.4	80	4.8	-0.8	2	0	2	1	1	3	2	1.5	2.5	2
	1	2	14	G2	130	81.25		78.25	85.25	77.25	81.25	4	2	-3	2	2	2	2.75	2.45	2.6	1.14	1.02	1.08	1	1	1	10.41	9.41	9.91	4.05	4.95	4.5	89.6	60.4	75	5.3	-0.3	2.5	0	2	1	0	2	1	1.5	2.5	2
	1	2	14	G3	131	82.75		79.75	86.5	78.5	82.5	3.75	1.75	-2.75	2	2	2	2.55	2.25	2.4	0.89	0.77	0.83	3	3	3	12.41	11.41	11.91	2.05	2.95	2.5	100.6	71.4	86	7.3	1.7	4.5	-1	1	0	1.5	3.5	2.5	0.5	1.5	1
	1	2	14	G4	132	77.5		74.5	77.5	69.5	73.5	0	-2	1	1	1	1	1.85	1.55	1.7	0.74	0.62	0.68	1	1	1	12.41	11.41	11.91	2.05	2.95	2.5	111.6	82.4	97	7.3	1.7	4.5	9	11	10	1.5	3.5	2.5	2	3	2.5
	1	2	14	G5	133	84		81	87	79	83	3	1	-2	1	1	1	2.15	1.85	2	0.54	0.42	0.48	1	1	1	10.41	9.41	9.91	5.05	5.95	5.5	90.1	60.9	75.5	4.3	-1.3	1.5	-1	1	0	3	5	4	2	3	2.5
	1	2	14	G6	134	86.25		83.25	87.5	79.5	83.5	1.25	-0.75	-0.25	1	1	1	2.05	1.75	1.9	0.54	0.42	0.48	1	1	1	10.41	9.41	9.91	5.05	5.95	5.5	90.1	60.9	75.5	7.3	1.7	4.5	0	2	1	1.5	3.5	2.5	3.5	4.5	4
	1	2	14	G7	135	82.75		79.75	85	77	81	2.25	0.25	-1.25	1	1	1	2.09	1.79	1.94	0.64	0.52	0.58	1	5	3	10.41	9.41	9.91	5.05	5.95	5.5	90.1	60.9	75.5	5.3	-0.3	2.5	5	7	6	1.5	3.5	2.5	2	3	2.5
	1	2	14	G8	136	80.4		77.4	85.25	77.25	81.25	4.85	2.85	-3.85	1	1	1	1.75	1.45	1.6	0.54	0.42	0.48	1	1	1	11.41	10.41	10.91	2.05	2.95	2.5	74.1	44.9	59.5	5.3	-0.3	2.5	2	4	3	2	4	3	2	3	2.5
	1	2	14	G9	137	82.75		79.75	83.5	75.5	79.5	0.75	-1.25	0.25	1	1	1	2.55	2.25	2.4	0.98	0.86	0.92	1	1	1	13.91	12.91	13.41	2.05	2.95	2.5	103.1	73.9	88.5	4.3	-1.3	1.5	0	2	1	1.5	3.5	2.5	2.5	3.5	3
	1	2	14	G10	138	87		84	88.5	80.5	84.5	1.5	-0.5	-0.5	1	1	1	2.55	2.25	2.4	1.1	0.98	1.04	1	1	1	13.91	12.91	13.41	3.05	3.95	3.5	79.1	49.9	64.5	7.3	1.7	4.5	2	4	3	-0.5	1.5	0.5	2	3	2.5
	1	2	15	G11	139	78		75	78	70	74	0	-2	1	1	1	1	2.55	2.25	2.4	0.84	0.72	0.78	1	1	1	10.41	9.41	9.91	8.05	8.95	8.5	90.1	60.9	75.5	5.3	-0.3	2.5	2	4	3	1.5	3.5	2.5	0	1	0.5
	1	2	15	G12	140	76.5		73.5	80	72	76	3.5	1.5	-2.5	1	1	1	3.05	2.75	2.9	1.14	1.02	1.08	1	1	1	10.41	9.41	9.91	5.05	5.95	5.5	90.1	60.9	75.5	6.3	0.7	3.5	-1	1	0	2	4	3	2	3	2.5
	1	2	15	G13	141	85		82	85	77	81	0	-2	1	1	1	1	2.35	2.05	2.2	1.1	0.98	1.04	1	1	1	9.41	8.41	8.91	1.05	1.95	1.5	89.6	60.4	75	5.3	-0.3	2.5	5	7	6	-0.5	1.5	0.5	2.5	3.5	3
	1	2	15	G14	142	102		99	104	96	100	2	0	-1	1	1	1	1.35	1.05	1.2	0.54	0.42	0.48	1	1	1	10.41	9.41	9.91	5.05	5.95	5.5	90.1	60.9	75.5	6.3	0.7	3.5	2	4	3	2.5	4.5	3.5	0	1	0.5
	1	2	15	G15	143	90.5		87.5	90	82	86	-0.5	-2.5	1.5	1	1	1	2.05	1.75	1.9	0.94	0.82	0.88	2	2	2	7.41	6.41	6.91	1.05	1.95	1.5	93.6	64.4	79	6.3	0.7	3.5	-1	1	0	0.5	2.5	1.5	3	4	3.5
	1	2	15	G16	144	80.5		77.5	80.5	72.5	76.5	0	-2	1	1	1	1	2.15	1.85	2	1.1	0.98	1.04	1	1	1	10.41	9.41	9.91	5.05	5.95	5.5	84.6	55.4	70	5.3	-0.3	2.5	-1	1	0	1.5	3.5	2.5	1	2	1.5
	1	2	15	G17	145	75		72	73.5	65.5	69.5	-1.5	-3.5	2.5	1	1	1	2.05	1.75	1.9	0.88	0.76	0.82	1	1	1	8.91	7.91	8.41	9.05	9.95	9.5	90.1	60.9	75.5	5.3	-0.3	2.5	-1	1	0	0	2	1	2	3	2.5
	1	2	15	G18	146	84.5		81.5	89.5	81.5	85.5	5	3	-4	1	1	1	2.1	1.8	1.95	1.1	0.98	1.04	1	1	1	13.41	12.41	12.91	8.05	8.95	8.5	53.1	23.9	38.5	6.3	0.7	3.5	0	2	1	2	4	3	0.5	1.5	1
	1	2	15	G19	147	76.5		73.5	79	71	75	2.5	0.5	-1.5	1	1	1	1.95	1.65	1.8	0.78	0.66	0.72	3	3	3	14.41	13.41	13.91	8.05	8.95	8.5	48.1	18.9	33.5	5.05	-0.55	2.25	2	4	3	1.5	3.5	2.5	2.5	3.5	3
	1	2	15	G20	148	84		81	79.5	71.5	75.5	-4.5	-6.5	5.5	1	1	1	1.85	1.55	1.7	0.78	0.66	0.72	2	2	2	7.91	6.91	7.41	3.05	3.95	3.5	80.1	50.9	65.5	5.05	-0.55	2.25	-1	1	0	1.5	3.5	2.5	2	3	2.5
	1	2	16	G21	149	77.75		74.75	76	68	72	-1.75	-3.75	2.75	1	1	1	2.35	2.05	2.2	1.04	0.92	0.98	1	1	1	9.91	8.91	9.41	7.05	7.95	7.5	56.1	26.9	41.5	6.05	0.45	3.25	2	4	3	1.5	3.5	2.5	2	3	2.5
	1	2	16	G22	150	88.5		85.5	87.5	79.5	83.5	-1	-3	2	1	1	1	2.35	2.05	2.2	0.96	0.84	0.9	1	1	1	9.91	8.91	9.41	3.05	3.95	3.5	97.6	68.4	83	5.05	-0.55	2.25	5	7	6	3.5	5.5	4.5	2	3	2.5
	1	2	16	G23	151	86.75		83.75	87.5	79.5	83.5	0.75	-1.25	0.25	1	1	1	2.15	1.85	2	0.86	0.74	0.8	1	1	1	8.41	7.41	7.91	3.05	3.95	3.5	76.6	47.4	62	5.05	-0.55	2.25	6	8	7	0.5	2.5	1.5	4	5	4.5
	1	2	16	G24	152	85		82	82.5	74.5	78.5	-2.5	-4.5	3.5	1	1	1	2.55	2.25	2.4	1.1	0.98	1.04	2	2	2	13.91	12.91	13.41	1.05	1.95	1.5	143.1	113.9	128.5	5.05	-0.55	2.25	1	3	2	1.5	3.5	2.5	1	2	1.5
	1	2	16	G25	153	84.5		81.5	81.5	73.5	77.5	-3	-5	4	1	1	1	2.65	2.35	2.5	1.06	0.94	1	1	1	1	10.41	9.41	9.91	5.05	5.95	5.5	84.1	54.9	69.5	5.05	-0.55	2.25	5	7	6	1	3	2	2	3	2.5
	1	2	16	G26	154	80		77	82	74	78	2	0	-1	1	1	1	2.65	2.35	2.5	1.35	1.23	1.29	2	2	2	6.41	5.41	5.91	9.05	9.95	9.5	39.1	9.9	24.5	5.05	-0.55	2.25	0	2	1	2	4	3	1.5	2.5	2
	1	2	16	G27	155	73		70	73.5	65.5	69.5	0.5	-1.5	0.5	1	1	1	2.05	1.75	1.9	0.94	0.82	0.88	2	2	2	10.91	9.91	10.41	2.05	2.95	2.5	74.1	44.9	59.5	5.05	-0.55	2.25	7	9	8	1	3	2	2.5	3.5	3
	1	2	16	G28	156	75.5		72.5	78.75	70.75	74.75	3.25	1.25	-2.25	1	1	1	2.08	1.78	1.93	0.88	0.76	0.82	1	1	1	11.41	10.41	10.91	1.05	1.95	1.5	194.1	164.9	179.5	9.05	3.45	6.25	8	10	9	1.5	3.5	2.5	1.5	2.5	2
	1	2	16	G29	157	74.5		71.5	74.5	66.5	70.5	0	-2	1	1	1	1	2.65	2.35	2.5	1.06	0.94	1	1	1	1	16.91	15.91	16.41	1.05	1.95	1.5	138.1	108.9	123.5	5.05	-0.55	2.25	-1	1	0	0	2	1	2	3	2.5
	1	2	16	G30	158	85.5		82.5	80.5	72.5	76.5	-5	-7	6	1	1	1	2	1.7	1.85	1	0.88	0.94	1	1	1	10.41	9.41	9.91	1.05	1.95	1.5	77.6	48.4	63	5.05	-0.55	2.25	5	7	6	1.5	3.5	2.5	0.5	1.5	1
	1	2	17	G31	159	85.5		82.5	80.5	72.5	76.5	-5	-7	6	1	1	1	1.595	1.295	1.445	0.69	0.57	0.63	2	2	2	7.41	6.41	6.91	2.05	2.95	2.5	62.6	33.4	48	5.05	-0.55	2.25	5	7	6	2	4	3	2	3	2.5
	1	2	17	G32	160	86		83	81	73	77	-5	-7	6	1	1	1	2.05	1.75	1.9	1.06	0.94	1	1	1	1	15.41	14.41	14.91	1.05	1.95	1.5	247.6	218.4	233	6.05	0.45	3.25	7	9	8	1.5	3.5	2.5	2.5	3.5	3
	1	2	17	G33	161	100.5		97.5	102.5	94.5	98.5	2	0	-1	1	1	1	1.25	0.95	1.1	0.5	0.38	0.44	1	1	1	10.41	9.41	9.91	5.05	5.95	5.5	84.1	54.9	69.5	6.05	0.45	3.25	1	3	2	0	2	1	2	3	2.5
	1	2	17	G34	162	84		81	85.5	77.5	81.5	1.5	-0.5	-0.5	1	1	1	2.05	1.75	1.9	1.06	0.94	1	1	1	1	16.41	15.41	15.91	5.05	5.95	5.5	63.1	33.9	48.5	5.05	-0.55	2.25	-1	1	0	1	3	2	0.5	1.5	1
	1	2	17	G35	163	102		99	103.5	95.5	99.5	1.5	-0.5	-0.5	1	1	1	1.25	0.95	1.1	0.5	0.38	0.44	1	1	1	10.495	9.495	9.995	5.05	5.95	5.5	84.1	54.9	69.5	6.05	0.45	3.25	-1	1	0	1.5	3.5	2.5	1.5	2.5	2
	1	2	17	G36	164	79.5		76.5	80	72	76	0.5	-1.5	0.5	1	1	1	1.65	1.35	1.5	0.88	0.76	0.82	1	1	1	7.995	6.995	7.495	1.05	1.95	1.5	100.1	70.9	85.5	6.05	0.45	3.25	-1	1	0	1	3	2	2	3	2.5
	1	2	17	G37	165	79.5		76.5	79	71	75	-0.5	-2.5	1.5	1	1	1	1.85	1.55	1.7	0.94	0.82	0.88	1	1	1	10.495	9.495	9.995	1.05	1.95	1.5	97.6	68.4	83	5.05	-0.55	2.25	-1	1	0	1.5	3.5	2.5	1.5	2.5	2
	1	2	17	G38	166	84.5		81.5	85.5	77.5	81.5	1	-1	0	1	1	1	2.05	1.75	1.9	1.06	0.94	1	1	1	1	12.495	11.495	11.995	3.05	3.95	3.5	102.1	72.9	87.5	6.05	0.45	3.25	2	4	3	1.5	3.5	2.5	2	3	2.5
	1	2	17	G39	167	82.75		79.75	83	75	79	0.25	-1.75	0.75	1	1	1	2.25	1.95	2.1	1.2	1.08	1.14	1	1	1	8.995	7.995	8.495	3.05	3.95	3.5	83.6	54.4	69	5.05	-0.55	2.25	-1	1	0	1.5	3.5	2.5	2	3	2.5
	1	2	17	G40	168	85.5		82.5	88	80	84	2.5	0.5	-1.5	1	1	1	1.35	1.05	1.2	0.5	0.38	0.44	1	1	1	10.495	9.495	9.995	5.05	5.95	5.5	84.1	54.9	69.5	6.05	0.45	3.25	-1	1	0	0	2	1	2	3	2.5
	1	2	18	G41	169	96.5		93.5	103.5	95.5	99.5	7	5	-6	1	1	1	1.35	1.05	1.2	0.5	0.38	0.44	1	1	1	10.495	9.495	9.995	5.05	5.95	5.5	84.1	54.9	69.5	5.2	-0.4	2.4	7	9	8	0	2	1	0.5	1.5	1
	1	2	18	G42	170	78.5		75.5	81	73	77	2.5	0.5	-1.5	1	1	1	2.35	2.05	2.2	1.1	0.98	1.04	1	1	1	11.495	10.495	10.995	1.05	1.95	1.5	99.6	70.4	85	6.2	0.6	3.4	6	8	7	1.5	3.5	2.5	0.5	1.5	1
	1	2	18	G43	171	81.25		78.25	80.5	72.5	76.5	-0.75	-2.75	1.75	1	1	1	2.65	2.35	2.5	1.06	0.94	1	1	1	1	13.495	12.495	12.995	1.05	1.95	1.5	206.1	176.9	191.5	5.2	-0.4	2.4	-1	1	0	1	3	2	2	3	2.5
	1	2	18	G44	172	84.75		81.75	85	77	81	0.25	-1.75	0.75	1	1	1	2.05	1.75	1.9	1.06	0.94	1	1	1	1	10.495	9.495	9.995	2.05	2.95	2.5	77.6	48.4	63	5.2	-0.4	2.4	-1	1	0	1	3	2	1.5	2.5	2
	1	2	18	G45	173	85.5		82.5	85.5	77.5	81.5	0	-2	1	1	1	1	1.55	1.25	1.4	0.82	0.7	0.76	1	1	1	10.495	9.495	9.995	5.05	5.95	5.5	84.1	54.9	69.5	6.2	0.6	3.4	0	2	1	1.5	3.5	2.5	1.5	2.5	2
	1	2	18	G46	174	80.5		77.5	81.5	73.5	77.5	1	-1	0	1	1	1	1.85	1.55	1.7	0.92	0.8	0.86	1	1	1	8.495	7.495	7.995	1.05	1.95	1.5	84.1	54.9	69.5	7.2	1.6	4.4	-1	1	0	1.5	3.5	2.5	2	3	2.5
	1	2	18	G47	175	89		86	85.5	77.5	81.5	-3.5	-5.5	4.5	1	1	1	2.05	1.75	1.9	0.92	0.8	0.86	1	1	1	10.495	9.495	9.995	5.05	5.95	5.5	84.1	54.9	69.5	7.2	1.6	4.4	7	9	8	0	2	1	2	3	2.5
	1	2	18	G48	176	95		92	95	87	91	0	-2	1	1	1	1	2.55	2.25	2.4	1.06	0.94	1	1	1	1	10.495	9.495	9.995	9.05	9.95	9.5	39.1	9.9	24.5	6.2	0.6	3.4	-1	1	0	5.5	7.5	6.5	0.5	1.5	1
	1	2	18	G49	177	77		74	78.75	70.75	74.75	1.75	-0.25	-0.75	1	1	1	1.89	1.59	1.74	1.06	0.94	1	1	1	1	9.495	8.495	8.995	7.05	7.95	7.5	50.1	20.9	35.5	5.2	-0.4	2.4	0	2	1	1.5	3.5	2.5	6	7	6.5
	1	2	18	G50	178	84.5		81.5	85.5	77.5	81.5	1	-1	0	1	1	1	1.19	0.89	1.04	0.5	0.38	0.44	1	1	1	10.495	9.495	9.995	5.05	5.95	5.5	84.1	54.9	69.5	6.2	0.6	3.4	-1	1	0	0.5	2.5	1.5	2	3	2.5
	1	2	19	G51	179	80.5		77.5	86	78	82	5.5	3.5	-4.5	1	1	1	1.69	1.39	1.54	0.86	0.74	0.8	1	1	1	7.495	6.495	6.995	1.05	1.95	1.5	69.6	40.4	55	6.2	0.6	3.4	-1	1	0	1	3	2	1	2	1.5
	1	2	19	G52	180	79.5		76.5	79.5	71.5	75.5	0	-2	1	1	1	1	2.59	2.29	2.44	1.4	1.28	1.34	1	1	1	14.995	13.995	14.495	4.05	4.95	4.5	77.6	48.4	63	5.2	-0.4	2.4	-1	1	0	1.5	3.5	2.5	1.5	2.5	2
	1	2	19	G53	181	81.75		78.75	82.5	74.5	78.5	0.75	-1.25	0.25	1	1	1	1.9	1.6	1.75	0.78	0.66	0.72	1	1	1	9.495	8.495	8.995	4.05	4.95	4.5	62.6	33.4	48	6.2	0.6	3.4	0	2	1	1.5	3.5	2.5	2	3	2.5
	1	2	19	G54	182	79		76	79	71	75	0	-2	1	1	1	1	1.19	0.89	1.04	0.5	0.38	0.44	1	1	1	10.495	9.495	9.995	5.05	5.95	5.5	84.1	54.9	69.5	4.2	-1.4	1.4	-1	1	0	6	8	7	2	3	2.5
	1	2	19	G55	183	76.5		73.5	80.5	72.5	76.5	4	2	-3	1	1	1	1.59	1.29	1.44	0.7	0.58	0.64	1	1	1	11.495	10.495	10.995	2.05	2.95	2.5	99.6	70.4	85	4.2	-1.4	1.4	6	8	7	0	2	1	6.5	7.5	7
	1	2	19	G56	184	74		71	79.25	71.25	75.25	5.25	3.25	-4.25	1	1	1	2.19	1.89	2.04	1.06	0.94	1	1	1	1	10.495	9.495	9.995	6.05	6.95	6.5	48.1	18.9	33.5	5.2	-0.4	2.4	5	7	6	-0.5	1.5	0.5	0.5	1.5	1
	1	2	19	G57	185	80.5		77.5	85	77	81	4.5	2.5	-3.5	1	1	1	2.19	1.89	2.04	0.76	0.64	0.7	1	1	1	7.495	6.495	6.995	6.05	6.95	6.5	50.1	20.9	35.5	6.2	0.6	3.4	5	7	6	1.5	3.5	2.5	0	1	0.5
	1	2	19	G58	186	78.5		75.5	80.5	72.5	76.5	2	0	-1	1	1	1	1.29	0.99	1.14	0.65	0.53	0.59	1	1	1	7.495	6.495	6.995	2.05	2.95	2.5	78.6	49.4	64	3.2	-2.4	0.4	4	6	5	0.5	2.5	1.5	2	3	2.5
	1	2	19	G59	187	88		85	91.5	83.5	87.5	3.5	1.5	-2.5	1	1	1	1.69	1.39	1.54	0.67	0.55	0.61	1	1	1	6.995	5.995	6.495	7.05	7.95	7.5	55.1	25.9	40.5	5.2	-0.4	2.4	5	7	6	-0.5	1.5	0.5	1	2	1.5
	1	2	19	G60	188	83.5		80.5	77.5	69.5	73.5	-6	-8	7	1	1	1	2.19	1.89	2.04	1.151	1.031	1.091	2	2	2	16.495	15.495	15.995	1.05	1.95	1.5	124.6	95.4	110	6.2	0.6	3.4	0	2	1	-0.5	1.5	0.5	0	1	0.5
	1	2	20	G61	189	89.5		86.5	89.5	81.5	85.5	0	-2	1	1	1	1	1.19	0.89	1.04	0.551	0.431	0.491	1	1	1	10.495	9.495	9.995	5.05	5.95	5.5	84.1	54.9	69.5	5.2	-0.4	2.4	10	12	11	1	3	2	0	1	0.5
	1	2	20	G62	190	88.5		85.5	90.5	82.5	86.5	2	0	-1	1	1	1	1.79	1.49	1.64	0.971	0.851	0.911	1	1	1	12.995	11.995	12.495	1.05	1.95	1.5	39.6	10.4	25	5.2	-0.4	2.4	11	13	12	1	3	2	1.5	2.5	2
	1	2	20	G63	191	86		83	81	73	77	-5	-7	6	1	1	1	1.53	1.23	1.38	0.551	0.431	0.491	2	2	2	9.495	8.495	8.995	5.05	5.95	5.5	84.1	54.9	69.5	5.15	-0.45	2.35	-1	1	0	-0.5	1.5	0.5	1.5	2.5	2
	1	2	20	G64	192	79		76	81.5	73.5	77.5	2.5	0.5	-1.5	1	1	1	1.19	0.89	1.04	1.101	0.981	1.041	1	1	1	7.495	6.495	6.995	1.05	1.95	1.5	100.1	70.9	85.5	6.2	0.6	3.4	3	5	4	1.5	3.5	2.5	0	1	0.5
	1	2	20	G65	193	74		71	75	67	71	1	-1	0	1	1	1	1.99	1.69	1.84	1.351	1.231	1.291	1	1	1	12.495	11.495	11.995	1.05	1.95	1.5	112.6	83.4	98	4.3	-1.3	1.5	5	7	6	1.5	3.5	2.5	2	3	2.5
	1	2	20	G66	194	88.5		85.5	86.5	78.5	82.5	-2	-4	3	1	1	1	2.356	2.056	2.206	1.151	1.031	1.091	1	1	1	12.495	11.495	11.995	1.05	1.95	1.5	185.1	155.9	170.5	5	-0.6	2.2	0	2	1	0	2	1	2	3	2.5
	1	2	20	G67	195	89		86	86	78	82	-3	-5	4	1	1	1	2.456	2.156	2.306	0.731	0.611	0.671	1	1	1	10.495	9.495	9.995	5.05	5.95	5.5	74.6	45.4	60	5.15	-0.45	2.35	-1	1	0	4.5	6.5	5.5	0.5	1.5	1
	1	2	20	G68	196	74.5		71.5	75.5	67.5	71.5	1	-1	0	1	1	1	24.156	23.856	24.006	1.111	0.991	1.051	1	1	1	10.495	9.495	9.995	1.05	1.95	1.5	135.1	105.9	120.5	5.05	-0.55	2.25	-1	1	0	0.5	2.5	1.5	5	6	5.5
	1	2	20	G69	197	74		71	75.5	67.5	71.5	1.5	-0.5	-0.5	1	1	1	2.156	1.856	2.006	0.551	0.431	0.491	5	5	5	10.495	9.495	9.995	5.05	5.95	5.5	75.2	46	60.6	5.15	-0.45	2.35	-1	1	0	3.5	5.5	4.5	1	2	1.5
	1	2	20	G70	198	85		82	83.5	75.5	79.5	-1.5	-3.5	2.5	1	1	1	1.046	0.746	0.896	1.151	1.031	1.091	1	1	1	11.995	10.995	11.495	6.05	6.95	6.5	34.2	5	19.6	5.15	-0.45	2.35	0	2	1	1.5	3.5	2.5	4	5	4.5
	1	2	21	G71	199	80.5		77.5	80.5	72.5	76.5	0	-2	1	1	1	1	2.156	1.856	2.006	0.911	0.791	0.851	1	1	1	11.495	10.495	10.995	7.05	7.95	7.5	34.7	5.5	20.1	5.15	-0.45	2.35	11	13	12	0	2	1	2	3	2.5
	1	2	21	G72	200	78.5		75.5	75.5	67.5	71.5	-3	-5	4	1	1	1	1.456	1.156	1.306	1.111	0.991	1.051	2	2	2	6.495	5.495	5.995	9.05	9.95	9.5	20.2	-9	5.6	4.15	-1.45	1.35	1	3	2	1.5	3.5	2.5	0.5	1.5	1
	1	2	21	G73	201	92.5		89.5	90.5	82.5	86.5	-2	-4	3	2	2	2	2.156	1.856	2.006	1.111	0.991	1.051	1	1	1	10.495	9.495	9.995	3.05	3.95	3.5	123.7	94.5	109.1	6.15	0.55	3.35	0	2	1	-1	1	0	2	3	2.5
	1	2	21	G74	202	83.5		80.5	78.5	70.5	74.5	-5	-7	6	1	1	1	1.896	1.596	1.746	0.781	0.661	0.721	2	2	2	10.495	9.495	9.995	9.05	9.95	9.5	20.2	-9	5.6	5.15	-0.45	2.35	1	3	2	1.5	3.5	2.5	-0.5	0.5	0
	1	2	21	G75	203	84.5		81.5	85.5	77.5	81.5	1	-1	0	1	1	1	1.25	0.95	1.1	0.751	0.631	0.691	1	1	1	11.495	10.495	10.995	8.05	8.95	8.5	59.2	30	44.6	6.15	0.55	3.35	0	2	1	5.5	7.5	6.5	2	3	2.5
	1	2	21	G76	204	85		82	83.5	75.5	79.5	-1.5	-3.5	2.5	1	1	1	1.45	1.15	1.3	0.511	0.391	0.451	2	2	2	10.495	9.495	9.995	7.05	7.95	7.5	20.2	-9	5.6	9.15	3.55	6.35	0	2	1	3.5	5.5	4.5	6	7	6.5
	1	2	21	G77	205	72.5		69.5	75	67	71	2.5	0.5	-1.5	1	1	1	1.35	1.05	1.2	1.151	1.031	1.091	1	1	1	10.495	9.495	9.995	1.05	1.95	1.5	70.7	41.5	56.1	6.15	0.55	3.35	2	4	3	1.5	3.5	2.5	4	5	4.5
	1	2	21	G78	206	78.5		75.5	76	68	72	-2.5	-4.5	3.5	1	1	1	1.15	0.85	1	0.851	0.731	0.791	2	2	2	7.495	6.495	6.995	4.05	4.95	4.5	35.2	6	20.6	5.15	-0.45	2.35	0	2	1	1.5	3.5	2.5	2	3	2.5
	1	2	21	G79	207	80.5		77.5	83.5	75.5	79.5	3	1	-2	1	1	1	1.75	1.45	1.6	0.801	0.681	0.741	1	1	1	9.495	8.495	8.995	7.05	7.95	7.5	46.7	17.5	32.1	5.15	-0.45	2.35	5	7	6	1	3	2	2	3	2.5
	1	2	21	G80	208	89		86	93.5	85.5	89.5	4.5	2.5	-3.5	1	1	1	1.45	1.15	1.3	1.071	0.951	1.011	1	1	1	16.995	15.995	16.495	3.05	3.95	3.5	169.7	140.5	155.1	5.15	-0.45	2.35	-1	1	0	3.5	5.5	4.5	1.5	2.5	2
	1	2	22	G81	209	81.5		78.5	81.5	73.5	77.5	0	-2	1	1	1	1	1.35	1.05	1.2	1.111	0.991	1.051	1	1	1	10.995	9.995	10.495	7.05	7.95	7.5	58.7	29.5	44.1	5.15	-0.45	2.35	6	8	7	3	5	4	4	5	4.5
	1	2	22	G82	210	72.5		69.5	75	67	71	2.5	0.5	-1.5	1	1	1	1.95	1.65	1.8	0.38	0.26	0.32	1	1	1	6.495	5.495	5.995	7.05	7.95	7.5	26.2	-3	11.6	5.15	-0.45	2.35	8	10	9	3	5	4	3.5	4.5	4
	1	2	22	G83	211	80.5		77.5	82	74	78	1.5	-0.5	-0.5	2	2	2	1.45	1.15	1.3	1.39	1.27	1.33	1	1	1	17.995	16.995	17.495	8.05	8.95	8.5	61.2	32	46.6	5.15	-0.45	2.35	2	4	3	-0.5	1.5	0.5	3.5	4.5	4
	1	2	22	G84	212	78		75	75.5	67.5	71.5	-2.5	-4.5	3.5	1	1	1	0.95	0.65	0.8	0.49	0.37	0.43	1	1	1	6.995	5.995	6.495	8.05	8.95	8.5	51.7	22.5	37.1	5.15	-0.45	2.35	-1	1	0	2.5	4.5	3.5	0	1	0.5
	1	2	22	G85	213	78.5		75.5	80.5	72.5	76.5	2	0	-1	1	1	1	2.65	2.35	2.5	0.49	0.37	0.43	1	1	1	10.495	9.495	9.995	9.05	9.95	9.5	64.3	35.1	49.7	5.15	-0.45	2.35	1	3	2	3	5	4	3	4	3.5
	1	2	22	G86	214	81.25		78.25	85	77	81	3.75	1.75	-2.75	1	1	1	1.29	0.99	1.14	1.05	0.93	0.99	1	1	1	10.495	9.495	9.995	3.05	3.95	3.5	93.3	64.1	78.7	6.15	0.55	3.35	5	7	6	5	7	6	3.5	4.5	4
	1	2	22	G87	215	80.5		77.5	82.5	74.5	78.5	2	0	-1	1	1	1	0.95	0.65	0.8	0.84	0.72	0.78	1	1	1	13.495	12.495	12.995	1.05	1.95	1.5	69.3	40.1	54.7	6.15	0.55	3.35	2	4	3	3.5	5.5	4.5	5.5	6.5	6
	1	2	22	G88	216	79.5		76.5	77.5	69.5	73.5	-2	-4	3	1	1	1	1.65	1.35	1.5	0.79	0.67	0.73	1	1	1	6.495	5.495	5.995	9.05	9.95	9.5	80.3	51.1	65.7	6.15	0.55	3.35	4	6	5	3.5	5.5	4.5	4	5	4.5
	1	2	22	G89	217	89.5		86.5	92.5	84.5	88.5	3	1	-2	1	1	1	1.55	1.25	1.4	0.69	0.57	0.63	2	2	2	11.495	10.495	10.995	1.05	1.95	1.5	80.3	51.1	65.7	6.15	0.55	3.35	-1	1	0	0	2	1	4	5	4.5
	1	2	22	G90	218	84.5		81.5	86.5	78.5	82.5	2	0	-1	1	1	1	1.66	1.36	1.51	0.72	0.6	0.66	1	1	1	10.995	9.995	10.495	3.05	3.95	3.5	79.8	50.6	65.2	5.15	-0.45	2.35	0	2	1	2	4	3	0.5	1.5	1
	1	2	23	G91	219	79.5		76.5	75.5	67.5	71.5	-4	-6	5	1	1	1	1.65	1.35	1.5	0.49	0.37	0.43	2	2	2	10.494	9.494	9.994	5.05	5.95	5.5	80.3	51.1	65.7	6.15	0.55	3.35	6	8	7	0.5	2.5	1.5	2.5	3.5	3
	1	2	23	G92	220	81.5		78.5	80.5	72.5	76.5	-1	-3	2	1	1	1	1.95	1.65	1.8	0.49	0.37	0.43	1	1	1	1.494	0.494	0.994	5.05	5.95	5.5	83.8	54.6	69.2	5.15	-0.45	2.35	0	2	1	1	3	2	1	2	1.5
	1	2	23	G93	221	82.75		79.75	86	78	82	3.25	1.25	-2.25	1	1	1	0.95	0.65	0.8	0.66	0.54	0.6	1	1	1	9.994	8.994	9.494	6.05	6.95	6.5	74.8	45.6	60.2	5.15	-0.45	2.35	0	2	1	0.5	2.5	1.5	1.5	2.5	2
	1	2	23	G94	222	91.5		88.5	92.5	84.5	88.5	1	-1	0	1	1	1	1.35	1.05	1.2	0.79	0.67	0.73	1	1	1	10.494	9.494	9.994	5.05	5.95	5.5	80.3	51.1	65.7	7.15	1.55	4.35	3	5	4	2	4	3	1	2	1.5
	1	2	23	G95	223	85.5		82.5	80.5	72.5	76.5	-5	-7	6	1	1	1	1.75	1.45	1.6	0.94	0.82	0.88	1	1	1	12.994	11.994	12.494	3.05	3.95	3.5	43.3	14.1	28.7	5.15	-0.45	2.35	-1	1	0	1.5	3.5	2.5	2.5	3.5	3
	1	2	23	G96	224	81.5		78.5	80.5	72.5	76.5	-1	-3	2	1	1	1	2.05	1.75	1.9	0.69	0.57	0.63	3	3	3	15.494	14.494	14.994	5.05	5.95	5.5	38.3	9.1	23.7	6.15	0.55	3.35	2	4	3	1.5	3.5	2.5	2	3	2.5
	1	2	23	G97	225	85.5		82.5	87.5	79.5	83.5	2	0	-1	1	1	1	2.35	2.05	2.2	0.49	0.37	0.43	1	1	1	10.494	9.494	9.994	5.05	5.95	5.5	70.3	41.1	55.7	6.15	0.55	3.35	1	3	2	2.5	4.5	3.5	2	3	2.5
	1	2	23	G98	226	86		83	85.5	77.5	81.5	-0.5	-2.5	1.5	1	1	1	1.69	1.39	1.54	0.79	0.67	0.73	1	1	1	11.494	10.494	10.994	7.05	7.95	7.5	52.3	23.1	37.7	5.15	-0.45	2.35	4	6	5	1	3	2	3	4	3.5
	1	2	23	G99	227	89.5		86.5	90.5	82.5	86.5	1	-1	0	1	1	1	1.35	1.05	1.2	0.19	0.07	0.13	2	2	2	7.994	6.994	7.494	7.05	7.95	7.5	93.8	64.6	79.2	6.15	0.55	3.35	-1	1	0	1.5	3.5	2.5	1.5	2.5	2
	1	2	23	G100	228	74.5		71.5	78.75	70.75	74.75	4.25	2.25	-3.25	1	1	1	1.85	1.55	1.7	0.49	0.37	0.43	1	1	1	10.494	9.494	9.994	5.05	5.95	5.5	72.8	43.6	58.2	12.15	6.55	9.35	5	7	6	0	2	1	2	3	2.5
	1	2	24	G101	229	95.5		92.5	98.5	90.5	94.5	3	1	-2	1	1	1	1.05	0.75	0.9	0.45	0.33	0.39	1	1	1	8.494	7.494	7.994	5.05	5.95	5.5	139.3	110.1	124.7	12.15	6.55	9.35	-1	1	0	2.5	4.5	3.5	0.5	1.5	1
	1	2	24	G102	230	90.5		87.5	92.5	84.5	88.5	2	0	-1	1	1	1	1.11	0.81	0.96	1.19	1.07	1.13	1	1	1	14.994	13.994	14.494	1.05	1.95	1.5	80.3	51.1	65.7	9.15	3.55	6.35	-1	1	0	3.5	5.5	4.5	3	4	3.5
	1	2	24	G103	231	88.5		85.5	92.5	84.5	88.5	4	2	-3	1	1	1	1.45	1.15	1.3	0.49	0.37	0.43	1	1	1	10.494	9.494	9.994	5.05	5.95	5.5	35.3	6.1	20.7	9.15	3.55	6.35	0	2	1	2.5	4.5	3.5	4	5	4.5
	1	2	24	G104	232	87		84	90	82	86	3	1	-2	1	1	1	2.41	2.11	2.26	0.87	0.75	0.81	1	1	1	11.494	10.494	10.994	3.05	3.95	3.5	70.3	41.1	55.7	12.15	6.55	9.35	1	3	2	1.5	3.5	2.5	3	4	3.5
	1	2	24	G105	233	92.5		89.5	93	85	89	0.5	-1.5	0.5	1	1	1	1.11	0.81	0.96	1.05	0.93	0.99	2	2	2	10.494	9.494	9.994	2.05	2.95	2.5	190.3	161.1	175.7	9.15	3.55	6.35	4	6	5	1	3	2	2	3	2.5
	1	2	24	G106	234	88.5		85.5	91.5	83.5	87.5	3	1	-2	1	1	1	2.11	1.81	1.96	0.49	0.37	0.43	1	1	1	10.494	9.494	9.994	5.05	5.95	5.5	134.3	105.1	119.7	5.15	-0.45	2.35	5	7	6	2	4	3	1.5	2.5	2
	1	2	24	G107	235	79.5		76.5	81	73	77	1.5	-0.5	-0.5	1	1	1	2.11	1.81	1.96	0.85	0.73	0.79	1	1	1	8.494	7.494	7.994	7.05	7.95	7.5	73.8	44.6	59.2	6.15	0.55	3.35	3	5	4	1.5	3.5	2.5	2.5	3.5	3
	1	2	24	G108	236	92.5		89.5	97.5	89.5	93.5	5	3	-4	1	1	1	1.11	0.81	0.96	0.49	0.37	0.43	1	1	1	9.494	8.494	8.994	5.05	5.95	5.5	58.8	29.6	44.2	5.15	-0.45	2.35	0	2	1	-0.5	1.5	0.5	2	3	2.5
	1	2	24	G109	237	91.5		88.5	93.5	85.5	89.5	2	0	-1	1	1	1	1.71	1.41	1.56	1.01	0.89	0.95	2	2	2	7.494	6.494	6.994	2.05	2.95	2.5	72.6	43.4	58	5.15	-0.45	2.35	-1	1	0	-0.5	1.5	0.5	0	1	0.5
	1	2	24	G110	238	99		96	100.5	92.5	96.5	1.5	-0.5	-0.5	1	1	1	1.11	0.81	0.96	1.09	0.97	1.03	2	2	2	10.494	9.494	9.994	5.05	5.95	5.5	81.6	52.4	67	6.15	0.55	3.35	5	7	6	2.5	4.5	3.5	0	1	0.5
	1	2	25	G111	239	88.5		85.5	89.5	81.5	85.5	1	-1	0	1	1	1	2.61	2.31	2.46	0.88	0.76	0.82	2	2	2	8.994	7.994	8.494	6.05	6.95	6.5	78.6	49.4	64	6.15	0.55	3.35	6	8	7	1.5	3.5	2.5	3	4	3.5
	1	2	25	G112	240	88.5		85.5	86.5	78.5	82.5	-2	-4	3	1	1	1	2.41	2.11	2.26	0.49	0.37	0.43	2	2	2	10.494	9.494	9.994	5.05	5.95	5.5	81.6	52.4	67	6.15	0.55	3.35	4	6	5	3.5	5.5	4.5	2	3	2.5
	1	2	25	G113	241	75.5		72.5	79.25	71.25	75.25	3.75	1.75	-2.75	1	1	1	1.81	1.51	1.66	0.17	0.05	0.11	2	2	2	13.494	12.494	12.994	1.05	1.95	1.5	84.6	55.4	70	5.15	-0.45	2.35	3	5	4	4.5	6.5	5.5	4	5	4.5
	1	2	25	G114	242	94.5		91.5	95.5	87.5	91.5	1	-1	0	1	1	1	1.11	0.81	0.96	0.86	0.74	0.8	2	2	2	8.494	7.494	7.994	1.05	1.95	1.5	74.1	44.9	59.5	9.15	3.55	6.35	1	3	2	3	5	4	5	6	5.5
	1	2	25	G115	243	81.25		78.25	79.5	71.5	75.5	-1.75	-3.75	2.75	1	1	1	1.17	0.87	1.02	0.49	0.37	0.43	0	0	0	10.494	9.494	9.994	5.05	5.95	5.5	81.6	52.4	67	7.15	1.55	4.35	5	7	6	-0.5	1.5	0.5	3.5	4.5	4
	1	2	25	G116	244	87.3		84.3	90.5	82.5	86.5	3.2	1.2	-2.2	1	1	1	1.71	1.41	1.56	1.05	0.93	0.99	1	1	1	9.994	8.994	9.494	7.05	7.95	7.5	53.6	24.4	39	6.15	0.55	3.35	3	5	4	2	4	3	0	1	0.5
	1	2	25	G117	245	86		83	87.5	79.5	83.5	1.5	-0.5	-0.5	1	1	1	0.66	0.36	0.51	-0.01	-0.13	-0.07	0	0	0	10.494	9.494	9.994	5.05	5.95	5.5	81.6	52.4	67	6.15	0.55	3.35	1	3	2	3.5	5.5	4.5	2.5	3.5	3
	1	2	25	G118	246	81.25		78.25	83.5	75.5	79.5	2.25	0.25	-1.25	1	1	1	1.87	1.57	1.72	1.05	0.93	0.99	2	2	2	10.494	9.494	9.994	2.05	2.95	2.5	76.1	46.9	61.5	6.15	0.55	3.35	3	5	4	1.5	3.5	2.5	4	5	4.5
	1	2	25	G119	247	78.5		75.5	79.25	71.25	75.25	0.75	-1.25	0.25	1	1	1	1.22	0.92	1.07	0.49	0.37	0.43	1	1	1	13.494	12.494	12.994	1.05	1.95	1.5	151.6	122.4	137	6.15	0.55	3.35	7	9	8	1.5	3.5	2.5	2	3	2.5
	1	2	25	G120	248	84.5		81.5	88.5	80.5	84.5	4	2	-3	1	1	1	22.16	21.86	22.01	1.05	0.93	0.99	1	1	1	11.494	10.494	10.994	8.05	8.95	8.5	191.6	162.4	177	5.15	-0.45	2.35	0	2	1	1.5	3.5	2.5	2	3	2.5
	1	2	26	G121	249	85.5		82.5	93.5	85.5	89.5	8	6	-7	1	1	1	1.16	0.86	1.01	1.05	0.93	0.99	1	1	1	10.994	9.994	10.494	1.05	1.95	1.5	43.1	13.9	28.5	5.15	-0.45	2.35	0	2	1	3.5	5.5	4.5	2	3	2.5
	1	2	26	G122	250	87.5		84.5	88	80	84	0.5	-1.5	0.5	1	1	1	1.96	1.66	1.81	0.81	0.69	0.75	1	1	1	12.494	11.494	11.994	2.05	2.95	2.5	143.1	113.9	128.5	5.15	-0.45	2.35	5	7	6	1	3	2	4	5	4.5
	1	2	26	G123	251	86		83	89	81	85	3	1	-2	1	1	1	2.96	2.66	2.81	1.05	0.93	0.99	1	1	1	10.494	9.494	9.994	1.05	1.95	1.5	214.6	185.4	200	8.15	2.55	5.35	3	5	4	1.5	3.5	2.5	1.5	2.5	2
	1	2	26	G124	252	75		72	76	68	72	1	-1	0	1	1	1	1.56	1.26	1.41	0.99	0.87	0.93	1	1	1	9.494	8.494	8.994	2.05	2.95	2.5	134.6	105.4	120	5.15	-0.45	2.35	-1	1	0	1.5	3.5	2.5	2	3	2.5
	1	2	26	G125	253	86.5		83.5	86	78	82	-0.5	-2.5	1.5	1	1	1	1.76	1.46	1.61	0.86	0.74	0.8	1	1	1	9.494	8.494	8.994	1.05	1.95	1.5	224.6	195.4	210	5.15	-0.45	2.35	5	7	6	3	5	4	2	3	2.5
	1	2	26	G126	254	85		82	86	78	82	1	-1	0	1	1	1	1.86	1.56	1.71	1.09	0.97	1.03	1	1	1	12.494	11.494	11.994	6.05	6.95	6.5	114.6	85.4	100	7.15	1.55	4.35	2	4	3	1.5	3.5	2.5	3.5	4.5	4
	2			G1		73
	2			G2		76
	2			G3		69
	2			G4		75
	2			G5		80
	2			G6		76
	2			G7		77
	2			G8		83
	2			G9		82
	2			G10		71
	2			G11		71
	2			G12		77
	2			G13		95
	2			G14		85
	2			G15		75
	2			G16		66
	2			G17		80
	2			G18		71
	2			G19		77
	2			G20		69
	2			G21		84
	2			G22		81
	2			G23		78
	2			G24		77
	2			G25		74
	2			G26		65
	2			G27		70
	2			G28		65
	2			G29		72
	2			G30		73
	2			G31		77
	2			G32		94
	2			G33		75
	2			G34		95
	2			G35		74
	2			G36		75
	2			G37		82
	2			G38		77
	2			G39		78
	2			G40		90
	2			G41		73
	2			G42		73
	2			G43		78
	2			G44		78
	2			G45		75
	2			G46		82
	2			G47		84
	2			G48		67
	2			G49		77
	2			G50		77
	2			G51		74
	2			G52		73
	2			G53		75
	2			G54		70
	2			G55		65
	2			G56		75
	2			G57		75
	2			G58		80
	2			G59		77
	2			G60		84
	2			G61		75
	2			G62		85
	2			G63		65
	2			G64		82
	2			G65		82
	2			G66		66
	2			G67		66
	2			G68		78
	2			G69		74
	2			G70		72
	2			G71		92
	2			G72		76
	2			G73		75
	2			G74		65
	2			G75		69
	2			G76		75
	2			G77		80
	2			G78		67
	2			G79		65
	2			G80		75
	2			G81		69
	2			G82		74
	2			G83		74
	2			G84		70
	2			G85		71
	2			G86		77
	2			G87		80
	2			G88		66
	2			G89		74
	2			G90		74
	2			G91		77
	2			G92		74
	2			G93		73
	2			G94		80
	2			G95		80
	2			G96		79
	2			G97		69
	2			G98		91
	2			G99		79
	2			G100		69
	2			G101		75
	2			G102		85
	2			G103		80
	2			G104		71
	2			G105		86
	2			G106		79
	2			G107		89
	2			G108		82
	2			G109		80
	2			G110		70
	2			G111		87
	2			G112		70
	2			G113		80
	2			G114		80
	2			G115		77
	2			G116		72
	2			G117		79
	2			G118		79
	2			G119		80
	2			G120		78
	2			G121		69
	2			G122		80
	2			G123		76
	2			G124		74
	2			G125		71
	2			G126		75
	2			G1		78
	2			G2		75.25
	2			G3		76.75
	2			G4		71.5
	2			G5		78
	2			G6		80.25
	2			G7		76.75
	2			G8		74.4
	2			G9		76.75
	2			G10		81
	2			G11		72
	2			G12		70.5
	2			G13		79
	2			G14		96
	2			G15		84.5
	2			G16		74.5
	2			G17		69
	2			G18		78.5
	2			G19		70.5
	2			G20		78
	2			G21		71.75
	2			G22		82.5
	2			G23		80.75
	2			G24		79
	2			G25		78.5
	2			G26		74
	2			G27		67
	2			G28		69.5
	2			G29		68.5
	2			G30		79.5
	2			G31		79.5
	2			G32		80
	2			G33		94.5
	2			G34		78
	2			G35		96
	2			G36		73.5
	2			G37		73.5
	2			G38		78.5
	2			G39		76.75
	2			G40		79.5
	2			G41		90.5
	2			G42		72.5
	2			G43		75.25
	2			G44		78.75
	2			G45		79.5
	2			G46		74.5
	2			G47		83
	2			G48		89
	2			G49		71
	2			G50		78.5
	2			G51		74.5
	2			G52		73.5
	2			G53		75.75
	2			G54		73
	2			G55		70.5
	2			G56		68
	2			G57		74.5
	2			G58		72.5
	2			G59		82
	2			G60		77.5
	2			G61		83.5
	2			G62		82.5
	2			G63		80
	2			G64		73
	2			G65		68
	2			G66		82.5
	2			G67		83
	2			G68		68.5
	2			G69		68
	2			G70		79
	2			G71		74.5
	2			G72		72.5
	2			G73		86.5
	2			G74		77.5
	2			G75		78.5
	2			G76		79
	2			G77		66.5
	2			G78		72.5
	2			G79		74.5
	2			G80		83
	2			G81		75.5
	2			G82		66.5
	2			G83		74.5
	2			G84		72
	2			G85		72.5
	2			G86		75.25
	2			G87		74.5
	2			G88		73.5
	2			G89		83.5
	2			G90		78.5
	2			G91		73.5
	2			G92		75.5
	2			G93		76.75
	2			G94		85.5
	2			G95		79.5
	2			G96		75.5
	2			G97		79.5
	2			G98		80
	2			G99		83.5
	2			G100		68.5
	2			G101		89.5
	2			G102		84.5
	2			G103		82.5
	2			G104		81
	2			G105		86.5
	2			G106		82.5
	2			G107		73.5
	2			G108		86.5
	2			G109		85.5
	2			G110		93
	2			G111		82.5
	2			G112		82.5
	2			G113		69.5
	2			G114		88.5
	2			G115		75.25
	2			G116		81.3
	2			G117		80
	2			G118		75.25
	2			G119		72.5
	2			G120		78.5
	2			G121		79.5
	2			G122		81.5
	2			G123		80
	2			G124		69
	2			G125		80.5
	2			G126		79

## Sheet: Combinations
Genotypes	Seasons	Rep	Blocks	Names	Plot	DA	DS	ASI	EPP	PLHT	EHT	HUSK	CL	EASP	GY	SEC8	SEC10	SDR8	SDR10
TZISTR1154	1	1	1	G1	1	79	81	2	2	2.15	1.16	1	10.5	4.55	69.1	5.8	1	3	2
TZISTR1261	1	1	1	G2	2	82	84	2	2	1.95	0.91	2	12.5	1.55	80.1	7.8	7	2	1
TZISTR1248	1	1	1	G3	3	75	76	1	1	1.25	0.76	1	12.5	1.55	91.1	7.8	2	1	2.5
TZISTR1263	1	1	1	G4	4	81	87	6	1	1.15	0.56	1	10.5	4.55	69.6	4.8	7	4	2.5
TZISTR1275	1	1	1	G5	5	86	87	1	1	1.15	0.56	1	10.5	4.55	69.6	7.8	11	4	4
TZISTR1157	1	1	1	G6	6	82	83	1	1	1.35	0.66	1	10.5	4.55	69.6	5.8	5	1	2.5
TZISTR1160	1	1	1	G7	7	83	84	1	1	1.15	0.56	1	11.5	1.55	53.6	5.8	6	4	2.5
TZISTR1162	1	1	1	G8	8	89	91	2	1	1.95	1	1	14	1.55	82.6	4.8	2	2	3
TZISTR1165	1	1	1	G9	9	88	88	0	1	1.95	1.12	1	14	2.55	58.6	7.8	5	2	2.5
TZISTR1175	1	1	1	G10	10	77	76	-1	1	1.95	0.86	1	10.5	7.55	69.6	5.8	7	4	0.5
TZISTR1178	1	1	2	G11	11	77	78	1	1	2.45	1.16	1	10.5	4.55	69.6	6.8	3	4	2.5
TZISTR1163	1	1	2	G12	12	83	83	0	1	1.75	1.12	1	9.5	0.55	69.1	5.8	1	3	3
TZISTR1166	1	1	2	G13	13	101	98	-3	1	1.15	0.56	1	10.5	4.55	69.6	6.8	6	4	0.5
TZISTR1190	1	1	2	G14	14	91	88	-3	1	1.85	0.96	2	7.5	0.55	73.1	6.8	6	4	3.5
TZISTR1199	1	1	2	G15	15	81	80	-1	1	1.95	1.12	1	10.5	4.55	64.1	5.8	3	4	1.5
TZISTR1231	1	1	2	G16	16	72	72	0	1	1.85	0.9	1	9	8.55	69.6	5.8	12	4	2.5
TZISTR1232	1	1	2	G17	17	86	88	2	1	1.9	1.12	1	13.5	7.55	32.6	6.8	3	2	1
TZISTR1259	1	1	2	G18	18	77	76	-1	1	1.75	0.8	1	14.5	7.55	27.6	5.8	5	2	3
TZISTR1262	1	1	2	G19	19	83	78	-5	1	1.65	0.8	1	8	2.55	59.6	5.8	6	4	2.5
TZISTR1159	1	1	2	G20	20	75	74	-1	1	2.15	1.06	1	10	6.55	41.6	6.8	3	0	2.5
TZISTR1223	1	1	3	G21	21	90	88	-2	1	2.15	1.02	1	10	2.55	83.1	5.8	1	3	2.5
TZISTR1225	1	1	3	G22	22	87	87	0	1	1.95	0.92	1	8.5	2.55	62.1	5.8	2	1	4.5
ZM1421	1	1	3	G23	23	84	82	-2	1	2.35	1.16	2	14	0.55	128.6	5.8	2	1	1.5
B.King/1421	1	1	3	G24	24	83	81	-2	1	2.45	1.12	1	10.5	4.55	69.6	5.8	11	1	2.5
Hickory/1421	1	1	3	G25	25	80	82	2	1	2.45	1.41	2	6.5	8.55	24.6	5.8	6	1	2
Kep/1421	1	1	3	G26	26	71	73	2	1	1.85	1	2	11	1.55	59.6	5.8	7	1	3
Shesha/1421	1	1	3	G27	27	76	76	0	1	1.88	0.94	1	11.5	0.55	179.6	9.8	6	5	2
ZM1423	1	1	3	G28	28	71	73	2	1	2.55	1.12	1	17	0.55	123.6	5.8	6	0	2.5
CML550	1	1	3	G29	29	78	80	2	1	1.9	1.06	1	10.5	0.55	63.1	5.8	2	1	1
TZISTR1244	1	1	3	G30	30	79	78	-1	1	1.4	0.75	3	7.5	1.55	48.1	5.8	2	1	2.5
N.Choice/1421	1	1	4	G31	31	83	78	-5	1	1.95	1.12	1	15.5	0.55	233.1	6.8	1	4	3
TZSTRI101	1	1	4	G32	32	100	102	2	1	1.15	0.56	1	10.5	4.55	69.6	6.8	2	4	2.5
TZSTRI102	1	1	4	G33	33	81	75	-6	1	1.95	1.12	1	16.5	4.55	48.6	5.8	2	4	1
TZSTRI104	1	1	4	G34	34	101	104	3	1	1.15	0.56	1	10.5	4.55	69.6	6.8	2	4	2
TZSTRI107	1	1	4	G35	35	80	78	-2	1	1.55	0.94	1	8	0.55	85.6	6.8	3	1	2.5
TZSTRI108	1	1	4	G36	36	81	78	-3	1	1.75	1	1	10.5	0.55	83.1	5.8	2	4	2
TZSTRI109	1	1	4	G37	37	88	85	-3	1	1.95	1.12	1	12.5	2.55	87.6	6.8	2	4	2.5
TZSTRI110	1	1	4	G38	38	83	82	-1	1	2.15	1.26	1	9	2.55	69.1	5.8	3	1	2.5
TZSTRI112	1	1	4	G39	39	84	90	6	1	1.15	0.56	1	10.5	4.55	69.6	6.8	2	4	2.5
TZSTRI114	1	1	4	G40	40	96	102	6	1	1.15	0.56	1	10.5	4.55	69.6	5.8	2	4	1
TZSTRI115	1	1	5	G41	41	79	80	1	1	2.25	1.16	1	11.5	0.55	85.1	6.8	3	0	1
TZISTR25	1	1	5	G42	42	79	78	-1	1	2.45	1.12	1	13.5	0.55	191.6	5.8	2	4	2.5
TZISTR1001	1	1	5	G43	43	84	84	0	1	1.85	1.12	1	10.5	1.55	63.1	5.8	3	4	2
TZISTR1003	1	1	5	G44	44	84	82	-2	1	1.3	0.88	1	10.5	4.55	69.6	6.8	6	4	2
TZISTR1004	1	1	5	G45	45	81	80	-1	1	1.65	0.98	1	8.5	0.55	69.6	7.8	2	4	2.5
TZISTR1008	1	1	5	G46	46	88	85	-3	1	1.85	0.98	1	10.5	4.55	69.6	7.8	3	2	2.5
TZISTR1011	1	1	5	G47	47	90	92	2	1	2.35	1.12	1	10.5	8.55	24.6	6.8	2	4	1
TZISTR1018	1	1	5	G48	48	73	76	3	1	1.85	1.12	1	9.5	6.55	35.6	5.8	3	0	6.5
TZEEI21	1	1	5	G49	49	83	85	2	1	1.15	0.56	1	10.5	4.55	69.6	6.8	2	4	2.5
TZEEI13	1	1	5	G50	50	83	85	2	1	1.65	0.92	1	7.5	0.55	55.1	6.8	2	4	1.5
TZEEI14	1	1	6	G51	51	80	80	0	1	2.55	1.46	1	15	3.55	63.1	5.8	3	1	2
TZEEI49	1	1	6	G52	52	79	78	-1	1	1.8	0.84	1	9.5	3.55	48.1	6.8	2	4	2.5
TZDEEI55	1	1	6	G53	53	81	79	-2	1	1.15	0.56	1	10.5	4.55	69.6	4.8	2	4	2.5
TZDEEI50	1	1	6	G54	54	76	78	2	1	1.68	0.76	1	11.5	1.55	85.1	4.8	3	3	7
TZDEEI64	1	1	6	G55	55	71	76	5	1	2.15	1.12	1	10.5	5.55	33.6	5.8	3	2	1
CML312	1	1	6	G56	56	81	34	-47	1	2.15	0.82	1	7.5	5.55	35.6	6.8	6	6	0.5
CML444	1	1	6	G57	57	81	78	-3	1	1.25	0.71	1	7.5	1.55	64.1	3.8	2	4	2.5
CML442	1	1	6	G58	58	86	88	2	1	1.65	0.73	1	7	6.55	40.6	5.8	2	4	1.5
NC.QPM/Z.DPLO	1	1	6	G59	59	83	79	-4	1	2.15	1.16	2	16.5	0.55	110.1	6.8	3	4	0.5
TZDEEI54	1	1	6	G60	60	90	89	-1	1	1.15	0.56	1	10.5	4.55	69.6	5.8	2	4	0.5
TZEEI10	1	1	7	G61	61	81	81	0	1	1.75	0.98	1	13	0.55	25.1	5.8	3	4	2
CML547	1	1	7	G62	63	91	90	-1	1	1.15	0.56	2	10.5	4.55	69.6	5.8	3	4	2
CML539	1	1	7	G63	64	71	73	2	1	1.95	1.11	1	7.5	0.55	85.6	6.8	-1	0	0.5
CML440	1	1	7	G64	65	88	85	-3	1	2.35	1.36	1	12.5	0.55	98.1	4.8	3	2	2.5
CML566	1	1	7	G65	66	88	85	-3	1	2.45	1.16	1	12.5	0.55	170.6	5.8	3	0	2.5
CML540	1	1	7	G66	67	72	75	3	1	2.29	0.74	1	10.5	4.55	60.1	5.8	3	1	1
CML545	1	1	7	G67	68	72	74	2	1	2.15	1.12	1	10.5	0.55	120.6	5.8	3	1	5.5
CML571	1	1	7	G68	69	84	84	0	1	1.04	0.56	5	10.5	4.55	69.6	5.8	3	4	1.5
CML390	1	1	7	G69	70	80	80	0	1	2.25	1.16	1	12	5.55	28.6	5.8	2	3	4.5
CLHP0352	1	1	8	G70	71	78	74	-4	1	1.45	0.92	1	11.5	6.55	29.1	5.8	3	4	2.5
HA04A-2107-36	1	1	8	G71	72	98	104	6	1	2.15	1.12	2	6.5	8.55	14.6	4.8	1	4	1
CLHP0303	1	1	8	G72	73	82	80	-2	2	1.89	1.12	1	10.5	2.55	118.1	6.8	3	4	2.5
CLHP0221	1	1	8	G73	75	81	80	-1	1	1.65	0.79	2	10.5	8.55	14.6	5.8	6	2	0
CLHP0020	1	1	8	G74	76	71	73	2	1	1.68	0.76	1	11.5	7.55	53.6	6.8	3	0	2.5
CLHP0058	1	1	8	G75	77	75	75	0	1	1.3	0.52	2	10.5	6.55	14.6	9.8	2	4	6.5
CKDHL0378	1	1	8	G76	78	81	84	3	1	1.95	1.16	1	10.5	0.55	65.1	6.8	3	4	4.5
CLHP0312	1	1	8	G77	79	86	89	3	1	1.65	0.86	2	7.5	3.55	29.6	5.8	6	4	2.5
CLHP0310	1	1	8	G78	80	73	77	4	1	1.55	0.81	1	9.5	6.55	41.1	5.8	3	4	2.5
CLHP0003	1	1	9	G79	81	71	73	2	1	2.25	1.08	1	17	2.55	164.1	5.8	3	1	2
CKDHL0467	1	1	9	G80	82	81	80	-1	1	1.65	1.12	1	11	6.55	53.1	5.8	3	3	4.5
CLHP00378	1	1	9	G81	83	75	75	0	1	1.15	0.45	1	6.5	6.55	20.6	5.8	3	4	4
CLHP0156	1	1	9	G82	84	80	78	-2	2	2.9	1.46	1	18	7.55	55.6	5.8	3	0	4
CLHP0113	1	1	9	G83	85	80	78	-2	1	1.35	0.56	1	7	7.55	46.1	5.8	1	4	0.5
CLHP03302	1	1	9	G84	86	76	76	0	1	1.15	0.56	1	10.5	8.55	69.6	5.8	3	4	3.5
CLHP0404	1	1	9	G85	87	77	76	-1	1	1.78	1.12	1	10.5	2.55	239.6	6.8	3	7	4
CLHP0343	1	1	9	G86	88	83	85	2	1	1.75	0.91	1	13.5	0.55	138.1	6.8	2	3	6
CZL1380	1	1	9	G87	89	86	84	-2	1	1.8	0.86	1	6.5	8.55	69.6	6.8	3	5	4.5
CLHP0326	1	1	9	G88	90	72	75	3	1	1.85	0.76	2	11.5	0.55	119.6	6.8	3	1	4.5
CZL99017	1	1	10	G89	91	80	80	0	1	2.15	0.79	1	11	2.55	91.1	5.8	3	5	1
TZEEI34	1	1	10	G90	92	80	82	2	1	1.15	0.56	2	10.5	4.55	69.6	6.8	3	4	3
CLHP0049	1	1	10	G91	93	83	91	8	1	1.15	0.56	1	1.5	4.55	69.6	5.8	3	4	1.5
CLHP00478	1	1	10	G92	94	80	78	-2	1	1.55	0.73	1	10	5.55	60.1	5.8	2	2	2
CLHP00286	1	1	10	G93	95	79	81	2	1	1.85	0.86	1	10.5	4.55	69.6	7.8	2	4	1.5
CML451	1	1	10	G94	96	86	88	2	1	2.25	1.01	1	13	2.55	74.6	5.8	4	5	3
CLHP0302	1	1	10	G95	97	86	87	1	1	1.35	0.76	3	15.5	4.55	50.1	6.8	1	5	2.5
CLHP0364	1	1	10	G96	98	85	88	3	1	1.15	0.56	1	10.5	4.55	69.6	6.8	3	4	2.5
CLHP0350	1	1	10	G97	99	75	77	2	1	1.65	0.86	1	11.5	6.55	40.6	5.8	6	2	3.5
CLHP00294	1	1	10	G98	100	97	94	-3	1	0.75	0.26	2	8	6.55	27.1	6.8	2	4	2
CLHP0005	1	1	11	G99	101	85	89	4	1	1.15	0.56	1	10.5	4.55	69.6	12.8	3	8	2.5
CLHP0022	1	1	11	G100	102	75	77	2	1	1.35	0.52	1	8.5	4.55	45.6	12.8	2	6	1
STR-SYN-Y2	1	1	11	G101	103	81	80	-1	1	2.45	1.26	1	15	0.55	143.6	9.8	9	2	3.5
Z. Diplo.BC4C3-W-DT C1	1	1	11	G102	104	91	91	0	1	1.15	0.56	1	10.5	4.55	69.6	9.8	7	4	4.5
TZBSTR (Susceptible)(RE)	1	1	11	G103	105	86	91	5	1	2.15	0.94	1	11.5	2.55	61.1	12.8	3	5	3.5
STR-SYN-W1	1	1	11	G104	106	77	76	-1	1	2.13	1.12	2	10.5	1.55	61.1	9.8	2	3	2.5
DTSTR-W SYN13	1	1	11	G105	107	92	92	0	1	1.15	0.56	1	10.5	4.55	69.6	5.8	1	4	2
DTSTR-Y SYN15	1	1	11	G106	108	85	85	0	1	1.75	0.92	1	8.5	6.55	69.6	6.8	3	4	3
((IWD C3 SYN*2/(White DT STR Syn))-DT C1	1	1	11	G107	109	95	96	1	1	1.15	0.56	1	9.5	4.55	69.6	5.8	2	4	2.5
DTSTR-W SYN11	1	1	11	G108	110	88	90	2	1	2.65	1.08	2	7.5	1.55	60.6	5.8	3	4	0.5
SAMMMZ16	1	1	12	G109	111	86	84	-2	1	2.45	1.16	2	10.5	4.55	69.6	6.8	2	4	0.5
(TZEOMP5C7/TZECOMP3DTC2) C2	1	1	12	G110	112	76	73	-3	1	1.85	0.95	2	9	5.55	66.6	6.8	3	3	3.5
((TZL COMP1-W C6*2/(White DT STR Syn))-DT C1	1	1	12	G111	113	93	96	3	1	1.15	0.56	2	10.5	4.55	69.6	6.8	3	4	2.5
TZCOM1/ZDPSYN	1	1	12	G112	114	76	73	-3	1	1.21	0.24	2	13.5	0.55	72.6	5.8	3	4	4.5
colorado/1421	1	1	12	G113	115	86	88	2	1	1.75	0.93	2	8.5	0.55	62.1	9.8	2	4	5.5
M.Pearl/DT-STR	1	1	12	G114	116	86	88	2	1	0.65	0.56	0	10.5	4.55	69.6	7.8	3	8	4
Z.diplo-BC4-C3-W/DOGONA-1/Z.diplo-BC4-C3-W	1	1	12	G115	117	83	86	3	1	1.8	1.12	1	10	6.55	41.6	6.8	2	3	0.5
NC.QPM/DT-STR	1	1	12	G116	118	78	79	1	1	1.21	0.06	0	10.5	4.55	69.6	6.8	1	7	3
ZM1421/DT-STR	1	1	12	G117	119	85	82	-3	1	2.27	1.12	1	10.5	1.55	64.1	6.8	6	2	4.5
DTSTR-Y SYN14	1	1	12	G118	120	85	84	-1	1	1.15	0.56	1	13.5	0.55	139.6	6.8	6	4	2.5
CML304	1	1	13	G119	121	86	88	2	1	1.95	1.12	1	11.5	7.55	179.6	5.8	6	6	2.5
ZM1423/Z.DLO	1	1	13	G120	122	84	86	2	1	2.95	1.12	1	11	0.55	31.1	5.8	2	4	2.5
(2*TZECOMP3DT/WhiteDTSTRSYN) C2	1	1	13	G121	123	75	73	-2	1	1.55	0.88	1	12.5	1.55	131.1	5.8	2	4	4.5
TZISTR1174	1	1	13	G122	124	86	84	-2	1	1.7	1.12	1	10.5	0.55	111.6	8.8	3	7	2
TZISTR1205	1	1	13	G123	125	82	85	3	1	1.75	1.06	1	9.5	1.55	72.6	5.8	3	4	2.5
TZSTRI113	1	1	13	G124	126	80	78	-2	1	1.55	0.93	1	9.5	0.55	118.1	5.8	1	4	2.5
TZISTR1119	1	1	13	G125	127	77	76	-1	1	2.15	1.16	1	12.5	5.55	76.1	7.8	3	6	4
TZISTR1015	1	1	13	G126	128	81	83	2	1	1.45	0.86	1	7.5	0.55	63.6	5.8	1	-1	2.5
TZISTR1154	2	2	14	G1	129	84	86	2	1	2.65	1.46	1	12.5	0.55	94.6	4.8	0	1	1.5
TZISTR1261	2	2	14	G2	130	81.25	85.25	4	2	2.75	1.14	1	10.41	4.05	89.6	5.3	0	0	1.5
TZISTR1248	2	2	14	G3	131	82.75	86.5	3.75	2	2.55	0.89	3	12.41	2.05	100.6	7.3	-1	1.5	0.5
TZISTR1263	2	2	14	G4	132	77.5	77.5	0	1	1.85	0.74	1	12.41	2.05	111.6	7.3	9	1.5	2
TZISTR1275	2	2	14	G5	133	84	87	3	1	2.15	0.54	1	10.41	5.05	90.1	4.3	-1	3	2
TZISTR1157	2	2	14	G6	134	86.25	87.5	1.25	1	2.05	0.54	1	10.41	5.05	90.1	7.3	0	1.5	3.5
TZISTR1160	2	2	14	G7	135	82.75	85	2.25	1	2.09	0.64	1	10.41	5.05	90.1	5.3	5	1.5	2
TZISTR1162	2	2	14	G8	136	80.4	85.25	4.85	1	1.75	0.54	1	11.41	2.05	74.1	5.3	2	2	2
TZISTR1165	2	2	14	G9	137	82.75	83.5	0.75	1	2.55	0.98	1	13.91	2.05	103.1	4.3	0	1.5	2.5
TZISTR1175	2	2	14	G10	138	87	88.5	1.5	1	2.55	1.1	1	13.91	3.05	79.1	7.3	2	-0.5	2
TZISTR1178	2	2	15	G11	139	78	78	0	1	2.55	0.84	1	10.41	8.05	90.1	5.3	2	1.5	0
TZISTR1163	2	2	15	G12	140	76.5	80	3.5	1	3.05	1.14	1	10.41	5.05	90.1	6.3	-1	2	2
TZISTR1166	2	2	15	G13	141	85	85	0	1	2.35	1.1	1	9.41	1.05	89.6	5.3	5	-0.5	2.5
TZISTR1190	2	2	15	G14	142	102	104	2	1	1.35	0.54	1	10.41	5.05	90.1	6.3	2	2.5	0
TZISTR1199	2	2	15	G15	143	90.5	90	-0.5	1	2.05	0.94	2	7.41	1.05	93.6	6.3	-1	0.5	3
TZISTR1231	2	2	15	G16	144	80.5	80.5	0	1	2.15	1.1	1	10.41	5.05	84.6	5.3	-1	1.5	1
TZISTR1232	2	2	15	G17	145	75	73.5	-1.5	1	2.05	0.88	1	8.91	9.05	90.1	5.3	-1	0	2
TZISTR1259	2	2	15	G18	146	84.5	89.5	5	1	2.1	1.1	1	13.41	8.05	53.1	6.3	0	2	0.5
TZISTR1262	2	2	15	G19	147	76.5	79	2.5	1	1.95	0.78	3	14.41	8.05	48.1	5.05	2	1.5	2.5
TZISTR1159	2	2	15	G20	148	84	79.5	-4.5	1	1.85	0.78	2	7.91	3.05	80.1	5.05	-1	1.5	2
TZISTR1223	2	2	16	G21	149	77.75	76	-1.75	1	2.35	1.04	1	9.91	7.05	56.1	6.05	2	1.5	2
TZISTR1225	2	2	16	G22	150	88.5	87.5	-1	1	2.35	0.96	1	9.91	3.05	97.6	5.05	5	3.5	2
ZM1421	2	2	16	G23	151	86.75	87.5	0.75	1	2.15	0.86	1	8.41	3.05	76.6	5.05	6	0.5	4
B.King/1421	2	2	16	G24	152	85	82.5	-2.5	1	2.55	1.1	2	13.91	1.05	143.1	5.05	1	1.5	1
Hickory/1421	2	2	16	G25	153	84.5	81.5	-3	1	2.65	1.06	1	10.41	5.05	84.1	5.05	5	1	2
Kep/1421	2	2	16	G26	154	80	82	2	1	2.65	1.35	2	6.41	9.05	39.1	5.05	0	2	1.5
Shesha/1421	2	2	16	G27	155	73	73.5	0.5	1	2.05	0.94	2	10.91	2.05	74.1	5.05	7	1	2.5
ZM1423	2	2	16	G28	156	75.5	78.75	3.25	1	2.08	0.88	1	11.41	1.05	194.1	9.05	8	1.5	1.5
CML550	2	2	16	G29	157	74.5	74.5	0	1	2.65	1.06	1	16.91	1.05	138.1	5.05	-1	0	2
TZISTR1244	2	2	16	G30	158	85.5	80.5	-5	1	2	1	1	10.41	1.05	77.6	5.05	5	1.5	0.5
N.Choice/1421	2	2	17	G31	159	85.5	80.5	-5	1	1.595	0.69	2	7.41	2.05	62.6	5.05	5	2	2
TZSTRI101	2	2	17	G32	160	86	81	-5	1	2.05	1.06	1	15.41	1.05	247.6	6.05	7	1.5	2.5
TZSTRI102	2	2	17	G33	161	100.5	102.5	2	1	1.25	0.5	1	10.41	5.05	84.1	6.05	1	0	2
TZSTRI104	2	2	17	G34	162	84	85.5	1.5	1	2.05	1.06	1	16.41	5.05	63.1	5.05	-1	1	0.5
TZSTRI107	2	2	17	G35	163	102	103.5	1.5	1	1.25	0.5	1	10.495	5.05	84.1	6.05	-1	1.5	1.5
TZSTRI108	2	2	17	G36	164	79.5	80	0.5	1	1.65	0.88	1	7.995	1.05	100.1	6.05	-1	1	2
TZSTRI109	2	2	17	G37	165	79.5	79	-0.5	1	1.85	0.94	1	10.495	1.05	97.6	5.05	-1	1.5	1.5
TZSTRI110	2	2	17	G38	166	84.5	85.5	1	1	2.05	1.06	1	12.495	3.05	102.1	6.05	2	1.5	2
TZSTRI112	2	2	17	G39	167	82.75	83	0.25	1	2.25	1.2	1	8.995	3.05	83.6	5.05	-1	1.5	2
TZSTRI114	2	2	17	G40	168	85.5	88	2.5	1	1.35	0.5	1	10.495	5.05	84.1	6.05	-1	0	2
TZSTRI115	2	2	18	G41	169	96.5	103.5	7	1	1.35	0.5	1	10.495	5.05	84.1	5.2	7	0	0.5
TZISTR25	2	2	18	G42	170	78.5	81	2.5	1	2.35	1.1	1	11.495	1.05	99.6	6.2	6	1.5	0.5
TZISTR1001	2	2	18	G43	171	81.25	80.5	-0.75	1	2.65	1.06	1	13.495	1.05	206.1	5.2	-1	1	2
TZISTR1003	2	2	18	G44	172	84.75	85	0.25	1	2.05	1.06	1	10.495	2.05	77.6	5.2	-1	1	1.5
TZISTR1004	2	2	18	G45	173	85.5	85.5	0	1	1.55	0.82	1	10.495	5.05	84.1	6.2	0	1.5	1.5
TZISTR1008	2	2	18	G46	174	80.5	81.5	1	1	1.85	0.92	1	8.495	1.05	84.1	7.2	-1	1.5	2
TZISTR1011	2	2	18	G47	175	89	85.5	-3.5	1	2.05	0.92	1	10.495	5.05	84.1	7.2	7	0	2
TZISTR1018	2	2	18	G48	176	95	95	0	1	2.55	1.06	1	10.495	9.05	39.1	6.2	-1	5.5	0.5
TZEEI21	2	2	18	G49	177	77	78.75	1.75	1	1.89	1.06	1	9.495	7.05	50.1	5.2	0	1.5	6
TZEEI13	2	2	18	G50	178	84.5	85.5	1	1	1.19	0.5	1	10.495	5.05	84.1	6.2	-1	0.5	2
TZEEI14	2	2	19	G51	179	80.5	86	5.5	1	1.69	0.86	1	7.495	1.05	69.6	6.2	-1	1	1
TZEEI49	2	2	19	G52	180	79.5	79.5	0	1	2.59	1.4	1	14.995	4.05	77.6	5.2	-1	1.5	1.5
TZDEEI55	2	2	19	G53	181	81.75	82.5	0.75	1	1.9	0.78	1	9.495	4.05	62.6	6.2	0	1.5	2
TZDEEI50	2	2	19	G54	182	79	79	0	1	1.19	0.5	1	10.495	5.05	84.1	4.2	-1	6	2
TZDEEI64	2	2	19	G55	183	76.5	80.5	4	1	1.59	0.7	1	11.495	2.05	99.6	4.2	6	0	6.5
CML312	2	2	19	G56	184	74	79.25	5.25	1	2.19	1.06	1	10.495	6.05	48.1	5.2	5	-0.5	0.5
CML444	2	2	19	G57	185	80.5	85	4.5	1	2.19	0.76	1	7.495	6.05	50.1	6.2	5	1.5	0
CML442	2	2	19	G58	186	78.5	80.5	2	1	1.29	0.65	1	7.495	2.05	78.6	3.2	4	0.5	2
NC.QPM/Z.DPLO	2	2	19	G59	187	88	91.5	3.5	1	1.69	0.67	1	6.995	7.05	55.1	5.2	5	-0.5	1
TZDEEI54	2	2	19	G60	188	83.5	77.5	-6	1	2.19	1.151	2	16.495	1.05	124.6	6.2	0	-0.5	0
TZEEI10	2	2	20	G61	189	89.5	89.5	0	1	1.19	0.551	1	10.495	5.05	84.1	5.2	10	1	0
CML547	2	2	20	G62	190	88.5	90.5	2	1	1.79	0.971	1	12.995	1.05	39.6	5.2	11	1	1.5
CML539	2	2	20	G63	191	86	81	-5	1	1.53	0.551	2	9.495	5.05	84.1	5.15	-1	-0.5	1.5
CML440	2	2	20	G64	192	79	81.5	2.5	1	1.19	1.101	1	7.495	1.05	100.1	6.2	3	1.5	0
CML566	2	2	20	G65	193	74	75	1	1	1.99	1.351	1	12.495	1.05	112.6	4.3	5	1.5	2
CML540	2	2	20	G66	194	88.5	86.5	-2	1	2.356	1.151	1	12.495	1.05	185.1	5	0	0	2
CML545	2	2	20	G67	195	89	86	-3	1	2.456	0.731	1	10.495	5.05	74.6	5.15	-1	4.5	0.5
CML571	2	2	20	G68	196	74.5	75.5	1	1	24.156	1.111	1	10.495	1.05	135.1	5.05	-1	0.5	5
CML390	2	2	20	G69	197	74	75.5	1.5	1	2.156	0.551	5	10.495	5.05	75.2	5.15	-1	3.5	1
CLHP0352	2	2	20	G70	198	85	83.5	-1.5	1	1.046	1.151	1	11.995	6.05	34.2	5.15	0	1.5	4
HA04A-2107-36	2	2	21	G71	199	80.5	80.5	0	1	2.156	0.911	1	11.495	7.05	34.7	5.15	11	0	2
CLHP0303	2	2	21	G72	200	78.5	75.5	-3	1	1.456	1.111	2	6.495	9.05	20.2	4.15	1	1.5	0.5
CLHP0221	2	2	21	G73	201	92.5	90.5	-2	2	2.156	1.111	1	10.495	3.05	123.7	6.15	0	-1	2
CLHP0020	2	2	21	G74	202	83.5	78.5	-5	1	1.896	0.781	2	10.495	9.05	20.2	5.15	1	1.5	-0.5
CLHP0058	2	2	21	G75	203	84.5	85.5	1	1	1.25	0.751	1	11.495	8.05	59.2	6.15	0	5.5	2
CKDHL0378	2	2	21	G76	204	85	83.5	-1.5	1	1.45	0.511	2	10.495	7.05	20.2	9.15	0	3.5	6
CLHP0312	2	2	21	G77	205	72.5	75	2.5	1	1.35	1.151	1	10.495	1.05	70.7	6.15	2	1.5	4
CLHP0310	2	2	21	G78	206	78.5	76	-2.5	1	1.15	0.851	2	7.495	4.05	35.2	5.15	0	1.5	2
CLHP0003	2	2	21	G79	207	80.5	83.5	3	1	1.75	0.801	1	9.495	7.05	46.7	5.15	5	1	2
CKDHL0467	2	2	21	G80	208	89	93.5	4.5	1	1.45	1.071	1	16.995	3.05	169.7	5.15	-1	3.5	1.5
CLHP00378	2	2	22	G81	209	81.5	81.5	0	1	1.35	1.111	1	10.995	7.05	58.7	5.15	6	3	4
CLHP0156	2	2	22	G82	210	72.5	75	2.5	1	1.95	0.38	1	6.495	7.05	26.2	5.15	8	3	3.5
CLHP0113	2	2	22	G83	211	80.5	82	1.5	2	1.45	1.39	1	17.995	8.05	61.2	5.15	2	-0.5	3.5
CLHP03302	2	2	22	G84	212	78	75.5	-2.5	1	0.95	0.49	1	6.995	8.05	51.7	5.15	-1	2.5	0
CLHP0404	2	2	22	G85	213	78.5	80.5	2	1	2.65	0.49	1	10.495	9.05	64.3	5.15	1	3	3
CLHP0343	2	2	22	G86	214	81.25	85	3.75	1	1.29	1.05	1	10.495	3.05	93.3	6.15	5	5	3.5
CZL1380	2	2	22	G87	215	80.5	82.5	2	1	0.95	0.84	1	13.495	1.05	69.3	6.15	2	3.5	5.5
CLHP0326	2	2	22	G88	216	79.5	77.5	-2	1	1.65	0.79	1	6.495	9.05	80.3	6.15	4	3.5	4
CZL99017	2	2	22	G89	217	89.5	92.5	3	1	1.55	0.69	2	11.495	1.05	80.3	6.15	-1	0	4
TZEEI34	2	2	22	G90	218	84.5	86.5	2	1	1.66	0.72	1	10.995	3.05	79.8	5.15	0	2	0.5
CLHP0049	2	2	23	G91	219	79.5	75.5	-4	1	1.65	0.49	2	10.494	5.05	80.3	6.15	6	0.5	2.5
CLHP00478	2	2	23	G92	220	81.5	80.5	-1	1	1.95	0.49	1	1.494	5.05	83.8	5.15	0	1	1
CLHP00286	2	2	23	G93	221	82.75	86	3.25	1	0.95	0.66	1	9.994	6.05	74.8	5.15	0	0.5	1.5
CML451	2	2	23	G94	222	91.5	92.5	1	1	1.35	0.79	1	10.494	5.05	80.3	7.15	3	2	1
CLHP0302	2	2	23	G95	223	85.5	80.5	-5	1	1.75	0.94	1	12.994	3.05	43.3	5.15	-1	1.5	2.5
CLHP0364	2	2	23	G96	224	81.5	80.5	-1	1	2.05	0.69	3	15.494	5.05	38.3	6.15	2	1.5	2
CLHP0350	2	2	23	G97	225	85.5	87.5	2	1	2.35	0.49	1	10.494	5.05	70.3	6.15	1	2.5	2
CLHP00294	2	2	23	G98	226	86	85.5	-0.5	1	1.69	0.79	1	11.494	7.05	52.3	5.15	4	1	3
CLHP0005	2	2	23	G99	227	89.5	90.5	1	1	1.35	0.19	2	7.994	7.05	93.8	6.15	-1	1.5	1.5
CLHP0022	2	2	23	G100	228	74.5	78.75	4.25	1	1.85	0.49	1	10.494	5.05	72.8	12.15	5	0	2
STR-SYN-Y2	2	2	24	G101	229	95.5	98.5	3	1	1.05	0.45	1	8.494	5.05	139.3	12.15	-1	2.5	0.5
Z. Diplo.BC4C3-W-DT C1	2	2	24	G102	230	90.5	92.5	2	1	1.11	1.19	1	14.994	1.05	80.3	9.15	-1	3.5	3
TZBSTR (Susceptible)(RE)	2	2	24	G103	231	88.5	92.5	4	1	1.45	0.49	1	10.494	5.05	35.3	9.15	0	2.5	4
STR-SYN-W1	2	2	24	G104	232	87	90	3	1	2.41	0.87	1	11.494	3.05	70.3	12.15	1	1.5	3
DTSTR-W SYN13	2	2	24	G105	233	92.5	93	0.5	1	1.11	1.05	2	10.494	2.05	190.3	9.15	4	1	2
DTSTR-Y SYN15	2	2	24	G106	234	88.5	91.5	3	1	2.11	0.49	1	10.494	5.05	134.3	5.15	5	2	1.5
((IWD C3 SYN*2/(White DT STR Syn))-DT C1	2	2	24	G107	235	79.5	81	1.5	1	2.11	0.85	1	8.494	7.05	73.8	6.15	3	1.5	2.5
DTSTR-W SYN11	2	2	24	G108	236	92.5	97.5	5	1	1.11	0.49	1	9.494	5.05	58.8	5.15	0	-0.5	2
SAMMMZ16	2	2	24	G109	237	91.5	93.5	2	1	1.71	1.01	2	7.494	2.05	72.6	5.15	-1	-0.5	0
(TZEOMP5C7/TZECOMP3DTC2) C2	2	2	24	G110	238	99	100.5	1.5	1	1.11	1.09	2	10.494	5.05	81.6	6.15	5	2.5	0
((TZL COMP1-W C6*2/(White DT STR Syn))-DT C1	2	2	25	G111	239	88.5	89.5	1	1	2.61	0.88	2	8.994	6.05	78.6	6.15	6	1.5	3
TZCOM1/ZDPSYN	2	2	25	G112	240	88.5	86.5	-2	1	2.41	0.49	2	10.494	5.05	81.6	6.15	4	3.5	2
colorado/1421	2	2	25	G113	241	75.5	79.25	3.75	1	1.81	0.17	2	13.494	1.05	84.6	5.15	3	4.5	4
M.Pearl/DT-STR	2	2	25	G114	242	94.5	95.5	1	1	1.11	0.86	2	8.494	1.05	74.1	9.15	1	3	5
Z.diplo-BC4-C3-W/DOGONA-1/Z.diplo-BC4-C3-W	2	2	25	G115	243	81.25	79.5	-1.75	1	1.17	0.49	0	10.494	5.05	81.6	7.15	5	-0.5	3.5
NC.QPM/DT-STR	2	2	25	G116	244	87.3	90.5	3.2	1	1.71	1.05	1	9.994	7.05	53.6	6.15	3	2	0
ZM1421/DT-STR	2	2	25	G117	245	86	87.5	1.5	1	0.66	-0.01	0	10.494	5.05	81.6	6.15	1	3.5	2.5
DTSTR-Y SYN14	2	2	25	G118	246	81.25	83.5	2.25	1	1.87	1.05	2	10.494	2.05	76.1	6.15	3	1.5	4
CML304	2	2	25	G119	247	78.5	79.25	0.75	1	1.22	0.49	1	13.494	1.05	151.6	6.15	7	1.5	2
ZM1423/Z.DLO	2	2	25	G120	248	84.5	88.5	4	1	22.16	1.05	1	11.494	8.05	191.6	5.15	0	1.5	2
(2*TZECOMP3DT/WhiteDTSTRSYN) C2	2	2	26	G121	249	85.5	93.5	8	1	1.16	1.05	1	10.994	1.05	43.1	5.15	0	3.5	2
TZISTR1174	2	2	26	G122	250	87.5	88	0.5	1	1.96	0.81	1	12.494	2.05	143.1	5.15	5	1	4
TZISTR1205	2	2	26	G123	251	86	89	3	1	2.96	1.05	1	10.494	1.05	214.6	8.15	3	1.5	1.5
TZSTRI113	2	2	26	G124	252	75	76	1	1	1.56	0.99	1	9.494	2.05	134.6	5.15	-1	1.5	2
TZISTR1119	2	2	26	G125	253	86.5	86	-0.5	1	1.76	0.86	1	9.494	1.05	224.6	5.15	5	3	2
TZISTR1015	2	2	26	G126	254	85	86	1	1	1.86	1.09	1	12.494	6.05	114.6	7.15	2	1.5	3.5
TZISTR1154	2	1	1	G1	1	73	73	0	2	1.85	1.04	1	9.5	5.45	39.9	0.2	3	5	3
TZISTR1261	2	1	1	G2	2	76	76	0	2	1.65	0.79	4	11.5	2.45	50.9	2.2	9	4	2
TZISTR1248	2	1	1	G3	3	69	68	-1	1	0.95	0.64	1	11.5	2.45	61.9	2.2	4	3	3.5
TZISTR1263	2	1	1	G4	4	75	79	4	1	0.85	0.44	1	9.5	5.45	40.4	-0.8	9	6	3.5
TZISTR1275	2	1	1	G5	5	80	79	-1	1	0.85	0.44	1	9.5	5.45	40.4	2.2	13	6	5
TZISTR1157	2	1	1	G6	6	76	75	-1	1	1.05	0.54	5	9.5	5.45	40.4	0.2	7	3	3.5
TZISTR1160	2	1	1	G7	7	77	76	-1	1	0.85	0.44	1	10.5	2.45	24.4	0.2	8	6	3.5
TZISTR1162	2	1	1	G8	8	83	83	0	1	1.65	0.88	1	13	2.45	53.4	-0.8	4	4	4
TZISTR1165	2	1	1	G9	9	82	80	-2	1	1.65	1	1	13	3.45	29.4	2.2	7	4	3.5
TZISTR1175	2	1	1	G10	10	71	68	-3	1	1.65	0.74	1	9.5	8.45	40.4	0.2	9	6	1.5
TZISTR1178	2	1	2	G11	11	71	70	-1	1	2.15	1.04	1	9.5	5.45	40.4	1.2	5	6	3.5
TZISTR1163	2	1	2	G12	12	77	75	-2	1	1.45	1	1	8.5	1.45	39.9	0.2	3	5	4
TZISTR1166	2	1	2	G13	13	95	90	-5	1	0.85	0.44	1	9.5	5.45	40.4	1.2	8	6	1.5
TZISTR1190	2	1	2	G14	14	85	80	-5	1	1.55	0.84	2	6.5	1.45	43.9	1.2	8	6	4.5
TZISTR1199	2	1	2	G15	15	75	72	-3	1	1.65	1	1	9.5	5.45	34.9	0.2	5	6	2.5
TZISTR1231	2	1	2	G16	16	66	64	-2	1	1.55	0.78	1	8	9.45	40.4	0.2	14	6	3.5
TZISTR1232	2	1	2	G17	17	80	80	0	1	1.6	1	1	12.5	8.45	3.4	1.2	5	4	2
TZISTR1259	2	1	2	G18	18	71	68	-3	1	1.45	0.68	5	13.5	8.45	-1.6	0.2	7	4	4
TZISTR1262	2	1	2	G19	19	77	70	-7	1	1.35	0.68	3	7	3.45	30.4	0.2	8	6	3.5
TZISTR1159	2	1	2	G20	20	69	66	-3	1	1.85	0.94	1	9	7.45	12.4	1.2	5	2	3.5
TZISTR1223	2	1	3	G21	21	84	80	-4	1	1.85	0.9	1	9	3.45	53.9	0.2	3	5	3.5
TZISTR1225	2	1	3	G22	22	81	79	-2	1	1.65	0.8	1	7.5	3.45	32.9	0.2	4	3	5.5
ZM1421	2	1	3	G23	23	78	74	-4	1	2.05	1.04	2	13	1.45	99.4	0.2	4	3	2.5
B.King/1421	2	1	3	G24	24	77	73	-4	1	2.15	1	1	9.5	5.45	40.4	0.2	13	3	3.5
Hickory/1421	2	1	3	G25	25	74	74	0	1	2.15	1.29	2	5.5	9.45	-4.6	0.2	8	3	3
Kep/1421	2	1	3	G26	26	65	65	0	1	1.55	0.88	2	10	2.45	30.4	0.2	9	3	4
Shesha/1421	2	1	3	G27	27	70	68	-2	1	1.58	0.82	1	10.5	1.45	150.4	4.2	8	7	3
ZM1423	2	1	3	G28	28	65	65	0	1	2.25	1	1	16	1.45	94.4	0.2	8	2	3.5
CML550	2	1	3	G29	29	72	72	0	1	1.6	0.94	1	9.5	1.45	33.9	0.2	4	3	2
TZISTR1244	2	1	3	G30	30	73	70	-3	1	1.1	0.63	1	6.5	2.45	18.9	0.2	4	3	3.5
N.Choice/1421	2	1	4	G31	31	77	70	-7	1	1.65	1	1	14.5	1.45	203.9	1.2	3	6	4
TZSTRI101	2	1	4	G32	32	94	94	0	1	0.85	0.44	1	9.5	5.45	40.4	1.2	4	6	3.5
TZSTRI102	2	1	4	G33	33	75	67	-8	1	1.65	1	1	15.5	5.45	19.4	0.2	4	6	2
TZSTRI104	2	1	4	G34	34	95	96	1	1	0.85	0.44	1	9.5	5.45	40.4	1.2	4	6	3
TZSTRI107	2	1	4	G35	35	74	70	-4	1	1.25	0.82	1	7	1.45	56.4	1.2	5	3	3.5
TZSTRI108	2	1	4	G36	36	75	70	-5	1	1.45	0.88	1	9.5	1.45	53.9	0.2	4	6	3
TZSTRI109	2	1	4	G37	37	82	77	-5	1	1.65	1	1	11.5	3.45	58.4	1.2	4	6	3.5
TZSTRI110	2	1	4	G38	38	77	74	-3	1	1.85	1.14	1	8	3.45	39.9	0.2	5	3	3.5
TZSTRI112	2	1	4	G39	39	78	82	4	1	0.85	0.44	1	9.5	5.45	40.4	1.2	4	6	3.5
TZSTRI114	2	1	4	G40	40	90	94	4	1	0.85	0.44	1	9.5	5.45	40.4	0.2	4	6	2
TZSTRI115	2	1	5	G41	41	73	72	-1	1	1.95	1.04	1	10.5	1.45	55.9	1.2	5	2	2
TZISTR25	2	1	5	G42	42	73	70	-3	1	2.15	1	1	12.5	1.45	162.4	0.2	4	6	3.5
TZISTR1001	2	1	5	G43	43	78	76	-2	1	1.55	1	1	9.5	2.45	33.9	0.2	5	6	3
TZISTR1003	2	1	5	G44	44	78	74	-4	1	1	0.76	1	9.5	5.45	40.4	1.2	8	6	3
TZISTR1004	2	1	5	G45	45	75	72	-3	1	1.35	0.86	1	7.5	1.45	40.4	2.2	4	6	3.5
TZISTR1008	2	1	5	G46	46	82	77	-5	1	1.55	0.86	1	9.5	5.45	40.4	2.2	5	4	3.5
TZISTR1011	2	1	5	G47	47	84	84	0	1	2.05	1	1	9.5	9.45	-4.6	1.2	4	6	2
TZISTR1018	2	1	5	G48	48	67	68	1	1	1.55	1	1	8.5	7.45	6.4	0.2	5	2	7.5
TZEEI21	2	1	5	G49	49	77	77	0	1	0.85	0.44	1	9.5	5.45	40.4	1.2	4	6	3.5
TZEEI13	2	1	5	G50	50	77	77	0	1	1.35	0.8	1	6.5	1.45	25.9	1.2	4	6	2.5
TZEEI14	2	1	6	G51	51	74	72	-2	1	2.25	1.34	1	14	4.45	33.9	0.2	5	3	3
TZEEI49	2	1	6	G52	52	73	70	-3	1	1.5	0.72	1	8.5	4.45	18.9	1.2	4	6	3.5
TZDEEI55	2	1	6	G53	53	75	71	-4	1	0.85	0.44	1	9.5	5.45	40.4	-0.8	4	6	3.5
TZDEEI50	2	1	6	G54	54	70	70	0	1	1.38	0.64	1	10.5	2.45	55.9	-0.8	5	5	8
TZDEEI64	2	1	6	G55	55	65	68	3	1	1.85	1	1	9.5	6.45	4.4	0.2	5	4	2
CML312	2	1	6	G56	56	75	26	-49	1	1.85	0.7	1	6.5	6.45	6.4	1.2	8	8	1.5
CML444	2	1	6	G57	57	75	70	-5	1	0.95	0.59	1	6.5	2.45	34.9	-1.8	4	6	3.5
CML442	2	1	6	G58	58	80	80	0	1	1.35	0.61	1	6	7.45	11.4	0.2	4	6	2.5
NC.QPM/Z.DPLO	2	1	6	G59	59	77	71	-6	1	1.85	1.04	2	15.5	1.45	80.9	1.2	5	6	1.5
TZDEEI54	2	1	6	G60	60	84	81	-3	1	0.85	0.44	1	9.5	5.45	40.4	0.2	4	6	1.5
TZEEI10	2	1	7	G61	61	75	73	-2	1	1.45	0.86	1	12	1.45	-4.1	0.2	5	6	3
CML547	2	1	7	G62	63	85	82	-3	1	0.85	0.44	2	9.5	5.45	40.4	0.2	5	6	3
CML539	2	1	7	G63	64	65	65	0	1	1.65	0.99	1	6.5	1.45	56.4	1.2	1	2	1.5
CML440	2	1	7	G64	65	82	77	-5	1	2.05	1.24	1	11.5	1.45	68.9	-0.8	5	4	3.5
CML566	2	1	7	G65	66	82	77	-5	1	2.15	1.04	1	11.5	1.45	141.4	0.2	5	2	3.5
CML540	2	1	7	G66	67	66	67	1	1	1.99	0.62	1	9.5	5.45	30.9	0.2	5	3	2
CML545	2	1	7	G67	68	66	66	0	1	1.85	1	1	9.5	1.45	91.4	0.2	5	3	6.5
CML571	2	1	7	G68	69	78	76	-2	1	0.74	0.44	5	9.5	5.45	40.4	0.2	5	6	2.5
CML390	2	1	7	G69	70	74	72	-2	1	1.95	1.04	1	11	6.45	-0.6	0.2	4	5	5.5
CLHP0352	2	1	8	G70	71	72	66	-6	1	1.15	0.8	1	10.5	7.45	-0.1	0.2	5	6	3.5
HA04A-2107-36	2	1	8	G71	72	92	96	4	1	1.85	1	2	5.5	9.45	-14.6	-0.8	3	6	2
CLHP0303	2	1	8	G72	73	76	72	-4	2	1.59	1	1	9.5	3.45	88.9	1.2	5	6	3.5
CLHP0221	2	1	8	G73	75	75	72	-3	1	1.35	0.67	2	9.5	9.45	-14.6	0.2	8	4	1
CLHP0020	2	1	8	G74	76	65	65	0	1	1.38	0.64	1	10.5	8.45	24.4	1.2	5	2	3.5
CLHP0058	2	1	8	G75	77	69	67	-2	1	1	0.4	2	9.5	7.45	-14.6	4.2	4	6	7.5
CKDHL0378	2	1	8	G76	78	75	76	1	1	1.65	1.04	1	9.5	1.45	35.9	1.2	5	6	5.5
CLHP0312	2	1	8	G77	79	80	81	1	1	1.35	0.74	2	6.5	4.45	0.4	0.2	8	6	3.5
CLHP0310	2	1	8	G78	80	67	69	2	1	1.25	0.69	1	8.5	7.45	11.9	0.2	5	6	3.5
CLHP0003	2	1	9	G79	81	65	65	0	1	1.95	0.96	1	16	3.45	134.9	0.2	5	3	3
CKDHL0467	2	1	9	G80	82	75	72	-3	1	1.35	1	1	10	7.45	23.9	0.2	5	5	5.5
CLHP00378	2	1	9	G81	83	69	67	-2	1	0.85	0.33	1	5.5	7.45	-8.6	0.2	5	6	5
CLHP0156	2	1	9	G82	84	74	70	-4	2	2.6	1.34	1	17	8.45	26.4	0.2	5	2	5
CLHP0113	2	1	9	G83	85	74	70	-4	1	1.05	0.44	1	6	8.45	16.9	0.2	3	6	1.5
CLHP03302	2	1	9	G84	86	70	68	-2	1	0.85	0.44	1	9.5	9.45	40.4	0.2	5	6	4.5
CLHP0404	2	1	9	G85	87	71	68	-3	1	1.48	1	1	9.5	3.45	210.4	1.2	5	9	5
CLHP0343	2	1	9	G86	88	77	77	0	1	1.45	0.79	1	12.5	1.45	108.9	1.2	4	5	7
CZL1380	2	1	9	G87	89	80	76	-4	1	1.5	0.74	1	5.5	9.45	40.4	1.2	5	7	5.5
CLHP0326	2	1	9	G88	90	66	67	1	1	1.55	0.64	2	10.5	1.45	90.4	1.2	5	3	5.5
CZL99017	2	1	10	G89	91	74	72	-2	1	1.85	0.67	1	10	3.45	61.9	0.2	5	7	2
TZEEI34	2	1	10	G90	92	74	74	0	1	0.85	0.44	2	9.5	5.45	40.4	1.2	5	6	4
CLHP0049	2	1	10	G91	93	77	83	6	1	0.85	0.44	1	0.5	5.45	40.4	0.2	5	6	2.5
CLHP00478	2	1	10	G92	94	74	70	-4	1	1.25	0.61	1	9	6.45	30.9	0.2	4	4	3
CLHP00286	2	1	10	G93	95	73	73	0	1	1.55	0.74	1	9.5	5.45	40.4	2.2	4	6	2.5
CML451	2	1	10	G94	96	80	80	0	1	1.95	0.89	1	12	3.45	45.4	0.2	6	7	4
CLHP0302	2	1	10	G95	97	80	79	-1	1	1.05	0.64	3	14.5	5.45	20.9	1.2	3	7	3.5
CLHP0364	2	1	10	G96	98	79	80	1	1	0.85	0.44	1	9.5	5.45	40.4	1.2	5	6	3.5
CLHP0350	2	1	10	G97	99	69	69	0	1	1.35	0.74	1	10.5	7.45	11.4	0.2	8	4	4.5
CLHP00294	2	1	10	G98	100	91	86	-5	1	0.45	0.14	2	7	7.45	-2.1	1.2	4	6	3
CLHP0005	2	1	11	G99	101	79	81	2	1	0.85	0.44	1	9.5	5.45	40.4	7.2	5	10	3.5
CLHP0022	2	1	11	G100	102	69	69	0	1	1.05	0.4	1	7.5	5.45	16.4	7.2	4	8	2
STR-SYN-Y2	2	1	11	G101	103	75	72	-3	1	2.15	1.14	1	14	1.45	114.4	4.2	11	4	4.5
Z. Diplo.BC4C3-W-DT C1	2	1	11	G102	104	85	83	-2	1	0.85	0.44	1	9.5	5.45	40.4	4.2	9	6	5.5
TZBSTR (Susceptible)(RE)	2	1	11	G103	105	80	83	3	1	1.85	0.82	1	10.5	3.45	31.9	7.2	5	7	4.5
STR-SYN-W1	2	1	11	G104	106	71	68	-3	1	1.83	1	2	9.5	2.45	31.9	4.2	4	5	3.5
DTSTR-W SYN13	2	1	11	G105	107	86	84	-2	1	0.85	0.44	1	9.5	5.45	40.4	0.2	3	6	3
DTSTR-Y SYN15	2	1	11	G106	108	79	77	-2	1	1.45	0.8	1	7.5	7.45	40.4	1.2	5	6	4
((IWD C3 SYN*2/(White DT STR Syn))-DT C1	2	1	11	G107	109	89	88	-1	1	0.85	0.44	1	8.5	5.45	40.4	0.2	4	6	3.5
DTSTR-W SYN11	2	1	11	G108	110	82	82	0	1	2.35	0.96	2	6.5	2.45	31.4	0.2	5	6	1.5
SAMMMZ16	2	1	12	G109	111	80	76	-4	1	2.15	1.04	2	9.5	5.45	40.4	1.2	4	6	1.5
(TZEOMP5C7/TZECOMP3DTC2) C2	2	1	12	G110	112	70	65	-5	1	1.55	0.83	2	8	6.45	37.4	1.2	5	5	4.5
((TZL COMP1-W C6*2/(White DT STR Syn))-DT C1	2	1	12	G111	113	87	88	1	1	0.85	0.44	2	9.5	5.45	40.4	1.2	5	6	3.5
TZCOM1/ZDPSYN	2	1	12	G112	114	70	65	-5	1	0.91	0.12	2	12.5	1.45	43.4	0.2	5	6	5.5
colorado/1421	2	1	12	G113	115	80	80	0	1	1.45	0.81	2	7.5	1.45	32.9	4.2	4	6	6.5
M.Pearl/DT-STR	2	1	12	G114	116	80	80	0	1	0.35	0.44	0	9.5	5.45	40.4	2.2	5	10	5
Z.diplo-BC4-C3-W/DOGONA-1/Z.diplo-BC4-C3-W	2	1	12	G115	117	77	78	1	1	1.5	1	1	9	7.45	12.4	1.2	4	5	1.5
NC.QPM/DT-STR	2	1	12	G116	118	72	71	-1	1	0.91	-0.06	0	9.5	5.45	40.4	1.2	3	9	4
ZM1421/DT-STR	2	1	12	G117	119	79	74	-5	1	1.97	1	3	9.5	2.45	34.9	1.2	8	4	5.5
DTSTR-Y SYN14	2	1	12	G118	120	79	76	-3	1	0.85	0.44	1	12.5	1.45	110.4	1.2	8	6	3.5
CML304	2	1	13	G119	121	80	80	0	1	1.65	1	1	10.5	8.45	150.4	0.2	8	8	3.5
ZM1423/Z.DLO	2	1	13	G120	122	78	78	0	1	2.65	1	1	10	1.45	1.9	0.2	4	6	3.5
(2*TZECOMP3DT/WhiteDTSTRSYN) C2	2	1	13	G121	123	69	65	-4	1	1.25	0.76	1	11.5	2.45	101.9	0.2	4	6	5.5
TZISTR1174	2	1	13	G122	124	80	76	-4	1	1.4	1	1	9.5	1.45	82.4	3.2	5	9	3
TZISTR1205	2	1	13	G123	125	76	77	1	1	1.45	0.94	1	8.5	2.45	43.4	0.2	5	6	3.5
TZSTRI113	2	1	13	G124	126	74	70	-4	1	1.25	0.81	1	8.5	1.45	88.9	0.2	3	6	3.5
TZISTR1119	2	1	13	G125	127	71	68	-3	1	1.85	1.04	1	11.5	6.45	46.9	2.2	5	8	5
TZISTR1015	2	1	13	G126	128	75	75	0	1	1.15	0.74	1	6.5	1.45	34.4	0.2	3	1	3.5
TZISTR1154	2	2	14	G1	129	78	78	0	1	2.35	1.34	1	11.5	1.45	65.4	-0.8	2	3	2.5
TZISTR1261	2	2	14	G2	130	75.25	77.25	2	2	2.45	1.02	1	9.41	4.95	60.4	-0.3	2	2	2.5
TZISTR1248	2	2	14	G3	131	76.75	78.5	1.75	2	2.25	0.77	3	11.41	2.95	71.4	1.7	1	3.5	1.5
TZISTR1263	2	2	14	G4	132	71.5	69.5	-2	1	1.55	0.62	1	11.41	2.95	82.4	1.7	11	3.5	3
TZISTR1275	2	2	14	G5	133	78	79	1	1	1.85	0.42	1	9.41	5.95	60.9	-1.3	1	5	3
TZISTR1157	2	2	14	G6	134	80.25	79.5	-0.75	1	1.75	0.42	1	9.41	5.95	60.9	1.7	2	3.5	4.5
TZISTR1160	2	2	14	G7	135	76.75	77	0.25	1	1.79	0.52	5	9.41	5.95	60.9	-0.3	7	3.5	3
TZISTR1162	2	2	14	G8	136	74.4	77.25	2.85	1	1.45	0.42	1	10.41	2.95	44.9	-0.3	4	4	3
TZISTR1165	2	2	14	G9	137	76.75	75.5	-1.25	1	2.25	0.86	1	12.91	2.95	73.9	-1.3	2	3.5	3.5
TZISTR1175	2	2	14	G10	138	81	80.5	-0.5	1	2.25	0.98	1	12.91	3.95	49.9	1.7	4	1.5	3
TZISTR1178	2	2	15	G11	139	72	70	-2	1	2.25	0.72	1	9.41	8.95	60.9	-0.3	4	3.5	1
TZISTR1163	2	2	15	G12	140	70.5	72	1.5	1	2.75	1.02	1	9.41	5.95	60.9	0.7	1	4	3
TZISTR1166	2	2	15	G13	141	79	77	-2	1	2.05	0.98	1	8.41	1.95	60.4	-0.3	7	1.5	3.5
TZISTR1190	2	2	15	G14	142	96	96	0	1	1.05	0.42	1	9.41	5.95	60.9	0.7	4	4.5	1
TZISTR1199	2	2	15	G15	143	84.5	82	-2.5	1	1.75	0.82	2	6.41	1.95	64.4	0.7	1	2.5	4
TZISTR1231	2	2	15	G16	144	74.5	72.5	-2	1	1.85	0.98	1	9.41	5.95	55.4	-0.3	1	3.5	2
TZISTR1232	2	2	15	G17	145	69	65.5	-3.5	1	1.75	0.76	1	7.91	9.95	60.9	-0.3	1	2	3
TZISTR1259	2	2	15	G18	146	78.5	81.5	3	1	1.8	0.98	1	12.41	8.95	23.9	0.7	2	4	1.5
TZISTR1262	2	2	15	G19	147	70.5	71	0.5	1	1.65	0.66	3	13.41	8.95	18.9	-0.55	4	3.5	3.5
TZISTR1159	2	2	15	G20	148	78	71.5	-6.5	1	1.55	0.66	2	6.91	3.95	50.9	-0.55	1	3.5	3
TZISTR1223	2	2	16	G21	149	71.75	68	-3.75	1	2.05	0.92	1	8.91	7.95	26.9	0.45	4	3.5	3
TZISTR1225	2	2	16	G22	150	82.5	79.5	-3	1	2.05	0.84	1	8.91	3.95	68.4	-0.55	7	5.5	3
ZM1421	2	2	16	G23	151	80.75	79.5	-1.25	1	1.85	0.74	1	7.41	3.95	47.4	-0.55	8	2.5	5
B.King/1421	2	2	16	G24	152	79	74.5	-4.5	1	2.25	0.98	2	12.91	1.95	113.9	-0.55	3	3.5	2
Hickory/1421	2	2	16	G25	153	78.5	73.5	-5	1	2.35	0.94	1	9.41	5.95	54.9	-0.55	7	3	3
Kep/1421	2	2	16	G26	154	74	74	0	1	2.35	1.23	2	5.41	9.95	9.9	-0.55	2	4	2.5
Shesha/1421	2	2	16	G27	155	67	65.5	-1.5	1	1.75	0.82	2	9.91	2.95	44.9	-0.55	9	3	3.5
ZM1423	2	2	16	G28	156	69.5	70.75	1.25	1	1.78	0.76	1	10.41	1.95	164.9	3.45	10	3.5	2.5
CML550	2	2	16	G29	157	68.5	66.5	-2	1	2.35	0.94	1	15.91	1.95	108.9	-0.55	1	2	3
TZISTR1244	2	2	16	G30	158	79.5	72.5	-7	1	1.7	0.88	1	9.41	1.95	48.4	-0.55	7	3.5	1.5
N.Choice/1421	2	2	17	G31	159	79.5	72.5	-7	1	1.295	0.57	2	6.41	2.95	33.4	-0.55	7	4	3
TZSTRI101	2	2	17	G32	160	80	73	-7	1	1.75	0.94	1	14.41	1.95	218.4	0.45	9	3.5	3.5
TZSTRI102	2	2	17	G33	161	94.5	94.5	0	1	0.95	0.38	1	9.41	5.95	54.9	0.45	3	2	3
TZSTRI104	2	2	17	G34	162	78	77.5	-0.5	1	1.75	0.94	1	15.41	5.95	33.9	-0.55	1	3	1.5
TZSTRI107	2	2	17	G35	163	96	95.5	-0.5	1	0.95	0.38	1	9.495	5.95	54.9	0.45	1	3.5	2.5
TZSTRI108	2	2	17	G36	164	73.5	72	-1.5	1	1.35	0.76	1	6.995	1.95	70.9	0.45	1	3	3
TZSTRI109	2	2	17	G37	165	73.5	71	-2.5	1	1.55	0.82	1	9.495	1.95	68.4	-0.55	1	3.5	2.5
TZSTRI110	2	2	17	G38	166	78.5	77.5	-1	1	1.75	0.94	1	11.495	3.95	72.9	0.45	4	3.5	3
TZSTRI112	2	2	17	G39	167	76.75	75	-1.75	1	1.95	1.08	1	7.995	3.95	54.4	-0.55	1	3.5	3
TZSTRI114	2	2	17	G40	168	79.5	80	0.5	1	1.05	0.38	1	9.495	5.95	54.9	0.45	1	2	3
TZSTRI115	2	2	18	G41	169	90.5	95.5	5	1	1.05	0.38	1	9.495	5.95	54.9	-0.4	9	2	1.5
TZISTR25	2	2	18	G42	170	72.5	73	0.5	1	2.05	0.98	1	10.495	1.95	70.4	0.6	8	3.5	1.5
TZISTR1001	2	2	18	G43	171	75.25	72.5	-2.75	1	2.35	0.94	1	12.495	1.95	176.9	-0.4	1	3	3
TZISTR1003	2	2	18	G44	172	78.75	77	-1.75	1	1.75	0.94	1	9.495	2.95	48.4	-0.4	1	3	2.5
TZISTR1004	2	2	18	G45	173	79.5	77.5	-2	1	1.25	0.7	1	9.495	5.95	54.9	0.6	2	3.5	2.5
TZISTR1008	2	2	18	G46	174	74.5	73.5	-1	1	1.55	0.8	1	7.495	1.95	54.9	1.6	1	3.5	3
TZISTR1011	2	2	18	G47	175	83	77.5	-5.5	1	1.75	0.8	1	9.495	5.95	54.9	1.6	9	2	3
TZISTR1018	2	2	18	G48	176	89	87	-2	1	2.25	0.94	1	9.495	9.95	9.9	0.6	1	7.5	1.5
TZEEI21	2	2	18	G49	177	71	70.75	-0.25	1	1.59	0.94	1	8.495	7.95	20.9	-0.4	2	3.5	7
TZEEI13	2	2	18	G50	178	78.5	77.5	-1	1	0.89	0.38	1	9.495	5.95	54.9	0.6	1	2.5	3
TZEEI14	2	2	19	G51	179	74.5	78	3.5	1	1.39	0.74	1	6.495	1.95	40.4	0.6	1	3	2
TZEEI49	2	2	19	G52	180	73.5	71.5	-2	1	2.29	1.28	1	13.995	4.95	48.4	-0.4	1	3.5	2.5
TZDEEI55	2	2	19	G53	181	75.75	74.5	-1.25	1	1.6	0.66	1	8.495	4.95	33.4	0.6	2	3.5	3
TZDEEI50	2	2	19	G54	182	73	71	-2	1	0.89	0.38	1	9.495	5.95	54.9	-1.4	1	8	3
TZDEEI64	2	2	19	G55	183	70.5	72.5	2	1	1.29	0.58	1	10.495	2.95	70.4	-1.4	8	2	7.5
CML312	2	2	19	G56	184	68	71.25	3.25	1	1.89	0.94	1	9.495	6.95	18.9	-0.4	7	1.5	1.5
CML444	2	2	19	G57	185	74.5	77	2.5	1	1.89	0.64	1	6.495	6.95	20.9	0.6	7	3.5	1
CML442	2	2	19	G58	186	72.5	72.5	0	1	0.99	0.53	1	6.495	2.95	49.4	-2.4	6	2.5	3
NC.QPM/Z.DPLO	2	2	19	G59	187	82	83.5	1.5	1	1.39	0.55	1	5.995	7.95	25.9	-0.4	7	1.5	2
TZDEEI54	2	2	19	G60	188	77.5	69.5	-8	1	1.89	1.031	2	15.495	1.95	95.4	0.6	2	1.5	1
TZEEI10	2	2	20	G61	189	83.5	81.5	-2	1	0.89	0.431	1	9.495	5.95	54.9	-0.4	12	3	1
CML547	2	2	20	G62	190	82.5	82.5	0	1	1.49	0.851	1	11.995	1.95	10.4	-0.4	13	3	2.5
CML539	2	2	20	G63	191	80	73	-7	1	1.23	0.431	2	8.495	5.95	54.9	-0.45	1	1.5	2.5
CML440	2	2	20	G64	192	73	73.5	0.5	1	0.89	0.981	1	6.495	1.95	70.9	0.6	5	3.5	1
CML566	2	2	20	G65	193	68	67	-1	1	1.69	1.231	1	11.495	1.95	83.4	-1.3	7	3.5	3
CML540	2	2	20	G66	194	82.5	78.5	-4	1	2.056	1.031	1	11.495	1.95	155.9	-0.6	2	2	3
CML545	2	2	20	G67	195	83	78	-5	1	2.156	0.611	1	9.495	5.95	45.4	-0.45	1	6.5	1.5
CML571	2	2	20	G68	196	68.5	67.5	-1	1	23.856	0.991	1	9.495	1.95	105.9	-0.55	1	2.5	6
CML390	2	2	20	G69	197	68	67.5	-0.5	1	1.856	0.431	5	9.495	5.95	46	-0.45	1	5.5	2
CLHP0352	2	2	20	G70	198	79	75.5	-3.5	1	0.746	1.031	1	10.995	6.95	5	-0.45	2	3.5	5
HA04A-2107-36	2	2	21	G71	199	74.5	72.5	-2	1	1.856	0.791	1	10.495	7.95	5.5	-0.45	13	2	3
CLHP0303	2	2	21	G72	200	72.5	67.5	-5	1	1.156	0.991	2	5.495	9.95	-9	-1.45	3	3.5	1.5
CLHP0221	2	2	21	G73	201	86.5	82.5	-4	2	1.856	0.991	1	9.495	3.95	94.5	0.55	2	1	3
CLHP0020	2	2	21	G74	202	77.5	70.5	-7	1	1.596	0.661	2	9.495	9.95	-9	-0.45	3	3.5	0.5
CLHP0058	2	2	21	G75	203	78.5	77.5	-1	1	0.95	0.631	1	10.495	8.95	30	0.55	2	7.5	3
CKDHL0378	2	2	21	G76	204	79	75.5	-3.5	1	1.15	0.391	2	9.495	7.95	-9	3.55	2	5.5	7
CLHP0312	2	2	21	G77	205	66.5	67	0.5	1	1.05	1.031	1	9.495	1.95	41.5	0.55	4	3.5	5
CLHP0310	2	2	21	G78	206	72.5	68	-4.5	1	0.85	0.731	2	6.495	4.95	6	-0.45	2	3.5	3
CLHP0003	2	2	21	G79	207	74.5	75.5	1	1	1.45	0.681	1	8.495	7.95	17.5	-0.45	7	3	3
CKDHL0467	2	2	21	G80	208	83	85.5	2.5	1	1.15	0.951	1	15.995	3.95	140.5	-0.45	1	5.5	2.5
CLHP00378	2	2	22	G81	209	75.5	73.5	-2	1	1.05	0.991	1	9.995	7.95	29.5	-0.45	8	5	5
CLHP0156	2	2	22	G82	210	66.5	67	0.5	1	1.65	0.26	1	5.495	7.95	-3	-0.45	10	5	4.5
CLHP0113	2	2	22	G83	211	74.5	74	-0.5	2	1.15	1.27	1	16.995	8.95	32	-0.45	4	1.5	4.5
CLHP03302	2	2	22	G84	212	72	67.5	-4.5	1	0.65	0.37	1	5.995	8.95	22.5	-0.45	1	4.5	1
CLHP0404	2	2	22	G85	213	72.5	72.5	0	1	2.35	0.37	1	9.495	9.95	35.1	-0.45	3	5	4
CLHP0343	2	2	22	G86	214	75.25	77	1.75	1	0.99	0.93	1	9.495	3.95	64.1	0.55	7	7	4.5
CZL1380	2	2	22	G87	215	74.5	74.5	0	1	0.65	0.72	1	12.495	1.95	40.1	0.55	4	5.5	6.5
CLHP0326	2	2	22	G88	216	73.5	69.5	-4	1	1.35	0.67	1	5.495	9.95	51.1	0.55	6	5.5	5
CZL99017	2	2	22	G89	217	83.5	84.5	1	1	1.25	0.57	2	10.495	1.95	51.1	0.55	1	2	5
TZEEI34	2	2	22	G90	218	78.5	78.5	0	1	1.36	0.6	1	9.995	3.95	50.6	-0.45	2	4	1.5
CLHP0049	2	2	23	G91	219	73.5	67.5	-6	1	1.35	0.37	2	9.494	5.95	51.1	0.55	8	2.5	3.5
CLHP00478	2	2	23	G92	220	75.5	72.5	-3	1	1.65	0.37	1	0.494	5.95	54.6	-0.45	2	3	2
CLHP00286	2	2	23	G93	221	76.75	78	1.25	1	0.65	0.54	1	8.994	6.95	45.6	-0.45	2	2.5	2.5
CML451	2	2	23	G94	222	85.5	84.5	-1	1	1.05	0.67	1	9.494	5.95	51.1	1.55	5	4	2
CLHP0302	2	2	23	G95	223	79.5	72.5	-7	1	1.45	0.82	1	11.994	3.95	14.1	-0.45	1	3.5	3.5
CLHP0364	2	2	23	G96	224	75.5	72.5	-3	1	1.75	0.57	3	14.494	5.95	9.1	0.55	4	3.5	3
CLHP0350	2	2	23	G97	225	79.5	79.5	0	1	2.05	0.37	1	9.494	5.95	41.1	0.55	3	4.5	3
CLHP00294	2	2	23	G98	226	80	77.5	-2.5	1	1.39	0.67	1	10.494	7.95	23.1	-0.45	6	3	4
CLHP0005	2	2	23	G99	227	83.5	82.5	-1	1	1.05	0.07	2	6.994	7.95	64.6	0.55	1	3.5	2.5
CLHP0022	2	2	23	G100	228	68.5	70.75	2.25	1	1.55	0.37	1	9.494	5.95	43.6	6.55	7	2	3
STR-SYN-Y2	2	2	24	G101	229	89.5	90.5	1	1	0.75	0.33	1	7.494	5.95	110.1	6.55	1	4.5	1.5
Z. Diplo.BC4C3-W-DT C1	2	2	24	G102	230	84.5	84.5	0	1	0.81	1.07	1	13.994	1.95	51.1	3.55	1	5.5	4
TZBSTR (Susceptible)(RE)	2	2	24	G103	231	82.5	84.5	2	1	1.15	0.37	1	9.494	5.95	6.1	3.55	2	4.5	5
STR-SYN-W1	2	2	24	G104	232	81	82	1	1	2.11	0.75	1	10.494	3.95	41.1	6.55	3	3.5	4
DTSTR-W SYN13	2	2	24	G105	233	86.5	85	-1.5	1	0.81	0.93	2	9.494	2.95	161.1	3.55	6	3	3
DTSTR-Y SYN15	2	2	24	G106	234	82.5	83.5	1	1	1.81	0.37	1	9.494	5.95	105.1	-0.45	7	4	2.5
((IWD C3 SYN*2/(White DT STR Syn))-DT C1	2	2	24	G107	235	73.5	73	-0.5	1	1.81	0.73	1	7.494	7.95	44.6	0.55	5	3.5	3.5
DTSTR-W SYN11	2	2	24	G108	236	86.5	89.5	3	1	0.81	0.37	1	8.494	5.95	29.6	-0.45	2	1.5	3
SAMMMZ16	2	2	24	G109	237	85.5	85.5	0	1	1.41	0.89	2	6.494	2.95	43.4	-0.45	1	1.5	1
(TZEOMP5C7/TZECOMP3DTC2) C2	2	2	24	G110	238	93	92.5	-0.5	1	0.81	0.97	2	9.494	5.95	52.4	0.55	7	4.5	1
((TZL COMP1-W C6*2/(White DT STR Syn))-DT C1	2	2	25	G111	239	82.5	81.5	-1	1	2.31	0.76	2	7.994	6.95	49.4	0.55	8	3.5	4
TZCOM1/ZDPSYN	2	2	25	G112	240	82.5	78.5	-4	1	2.11	0.37	2	9.494	5.95	52.4	0.55	6	5.5	3
colorado/1421	2	2	25	G113	241	69.5	71.25	1.75	1	1.51	0.05	2	12.494	1.95	55.4	-0.45	5	6.5	5
M.Pearl/DT-STR	2	2	25	G114	242	88.5	87.5	-1	1	0.81	0.74	2	7.494	1.95	44.9	3.55	3	5	6
Z.diplo-BC4-C3-W/DOGONA-1/Z.diplo-BC4-C3-W	2	2	25	G115	243	75.25	71.5	-3.75	1	0.87	0.37	0	9.494	5.95	52.4	1.55	7	1.5	4.5
NC.QPM/DT-STR	2	2	25	G116	244	81.3	82.5	1.2	1	1.41	0.93	1	8.994	7.95	24.4	0.55	5	4	1
ZM1421/DT-STR	2	2	25	G117	245	80	79.5	-0.5	1	0.36	-0.13	0	9.494	5.95	52.4	0.55	3	5.5	3.5
DTSTR-Y SYN14	2	2	25	G118	246	75.25	75.5	0.25	1	1.57	0.93	2	9.494	2.95	46.9	0.55	5	3.5	5
CML304	2	2	25	G119	247	72.5	71.25	-1.25	1	0.92	0.37	1	12.494	1.95	122.4	0.55	9	3.5	3
ZM1423/Z.DLO	2	2	25	G120	248	78.5	80.5	2	1	21.86	0.93	1	10.494	8.95	162.4	-0.45	2	3.5	3
(2*TZECOMP3DT/WhiteDTSTRSYN) C2	2	2	26	G121	249	79.5	85.5	6	1	0.86	0.93	1	9.994	1.95	13.9	-0.45	2	5.5	3
TZISTR1174	2	2	26	G122	250	81.5	80	-1.5	1	1.66	0.69	1	11.494	2.95	113.9	-0.45	7	3	5
TZISTR1205	2	2	26	G123	251	80	81	1	1	2.66	0.93	1	9.494	1.95	185.4	2.55	5	3.5	2.5
TZSTRI113	2	2	26	G124	252	69	68	-1	1	1.26	0.87	1	8.494	2.95	105.4	-0.45	1	3.5	3
TZISTR1119	2	2	26	G125	253	80.5	78	-2.5	1	1.46	0.74	1	8.494	1.95	195.4	-0.45	7	5	3
TZISTR1015	2	2	26	G126	254	79	78	-1	1	1.56	0.97	1	11.494	6.95	85.4	1.55	4	3.5	4.5

## Sheet: Sheet3
Genotypes	Season	Rep	Blocks	Names	Plot	DA	DS	ASI	EPP	PLHT	EHT	HUSK	CL	EASP	GY	SEC8	SEC10	SDR8	SDR10
TZISTR1154	1	1	1	G1	1	76	77	1	2	2	1.1	1	10	5	54.5	3	2	4	2.5
TZISTR1261	1	1	1	G2	2	79	80	1	2	1.8	0.85	3	12	2	65.5	5	8	3	1.5
TZISTR1248	1	1	1	G3	3	72	72	0	1	1.1	0.7	1	12	2	76.5	5	3	2	3
TZISTR1263	1	1	1	G4	4	78	83	5	1	1	0.5	1	10	5	55	2	8	5	3
TZISTR1275	1	1	1	G5	5	83	83	0	1	1	0.5	1	10	5	55	5	12	5	4.5
TZISTR1157	1	1	1	G6	6	79	79	0	1	1.2	0.6	3	10	5	55	3	6	2	3
TZISTR1160	1	1	1	G7	7	80	80	0	1	1	0.5	1	11	2	39	3	7	5	3
TZISTR1162	1	1	1	G8	8	86	87	1	1	1.8	0.94	1	13.5	2	68	2	3	3	3.5
TZISTR1165	1	1	1	G9	9	85	84	1	1	1.8	1.06	1	13.5	3	44	5	6	3	3
TZISTR1175	1	1	1	G10	10	74	72	2	1	1.8	0.8	1	10	8	55	3	8	5	1
TZISTR1178	1	1	2	G11	11	74	74	0	1	2.3	1.1	1	10	5	55	4	4	5	3
TZISTR1163	1	1	2	G12	12	80	79	1	1	1.6	1.06	1	9	1	54.5	3	2	4	3.5
TZISTR1166	1	1	2	G13	13	98	94	4	1	1	0.5	1	10	5	55	4	7	5	1
TZISTR1190	1	1	2	G14	14	88	84	4	1	1.7	0.9	2	7	1	58.5	4	7	5	4
TZISTR1199	1	1	2	G15	15	78	76	2	1	1.8	1.06	1	10	5	49.5	3	4	5	2
TZISTR1231	1	1	2	G16	16	69	68	1	1	1.7	0.84	1	8.5	9	55	3	13	5	3
TZISTR1232	1	1	2	G17	17	83	84	1	1	1.75	1.06	1	13	8	18	4	4	3	1.5
TZISTR1259	1	1	2	G18	18	74	72	2	1	1.6	0.74	3	14	8	13	3	6	3	3.5
TZISTR1262	1	1	2	G19	19	80	74	6	1	1.5	0.74	2	7.5	3	45	3	7	5	3
TZISTR1159	1	1	2	G20	20	72	70	2	1	2	1	1	9.5	7	27	4	4	1	3
TZISTR1223	1	1	3	G21	21	87	84	3	1	2	0.96	1	9.5	3	68.5	3	2	4	3
TZISTR1225	1	1	3	G22	22	84	83	1	1	1.8	0.86	1	8	3	47.5	3	3	2	5
ZM1421	1	1	3	G23	23	81	78	3	1	2.2	1.1	2	13.5	1	114	3	3	2	2
B.King/1421	1	1	3	G24	24	80	77	3	1	2.3	1.06	1	10	5	55	3	12	2	3
Hickory/1421	1	1	3	G25	25	77	78	1	1	2.3	1.35	2	6	9	10	3	7	2	2.5
Kep/1421	1	1	3	G26	26	68	69	1	1	1.7	0.94	2	10.5	2	45	3	8	2	3.5
Shesha/1421	1	1	3	G27	27	73	72	1	1	1.73	0.88	1	11	1	165	7	7	6	2.5
ZM1423	1	1	3	G28	28	68	69	1	1	2.4	1.06	1	16.5	1	109	3	7	1	3
CML550	1	1	3	G29	29	75	76	1	1	1.75	1	1	10	1	48.5	3	3	2	1.5
TZISTR1244	1	1	3	G30	30	76	74	2	1	1.25	0.69	2	7	2	33.5	3	3	2	3
N.Choice/1421	1	1	4	G31	31	80	74	6	1	1.8	1.06	1	15	1	218.5	4	2	5	3.5
TZSTRI101	1	1	4	G32	32	97	98	1	1	1	0.5	1	10	5	55	4	3	5	3
TZSTRI102	1	1	4	G33	33	78	71	7	1	1.8	1.06	1	16	5	34	3	3	5	1.5
TZSTRI104	1	1	4	G34	34	98	100	2	1	1	0.5	1	10	5	55	4	3	5	2.5
TZSTRI107	1	1	4	G35	35	77	74	3	1	1.4	0.88	1	7.5	1	71	4	4	2	3
TZSTRI108	1	1	4	G36	36	78	74	4	1	1.6	0.94	1	10	1	68.5	3	3	5	2.5
TZSTRI109	1	1	4	G37	37	85	81	4	1	1.8	1.06	1	12	3	73	4	3	5	3
TZSTRI110	1	1	4	G38	38	80	78	2	1	2	1.2	1	8.5	3	54.5	3	4	2	3
TZSTRI112	1	1	4	G39	39	81	86	5	1	1	0.5	1	10	5	55	4	3	5	3
TZSTRI114	1	1	4	G40	40	93	98	5	1	1	0.5	1	10	5	55	3	3	5	1.5
TZSTRI115	1	1	5	G41	41	76	76	0	1	2.1	1.1	1	11	1	70.5	4	4	1	1.5
TZISTR25	1	1	5	G42	42	76	74	2	1	2.3	1.06	1	13	1	177	3	3	5	3
TZISTR1001	1	1	5	G43	43	81	80	1	1	1.7	1.06	1	10	2	48.5	3	4	5	2.5
TZISTR1003	1	1	5	G44	44	81	78	3	1	1.15	0.82	1	10	5	55	4	7	5	2.5
TZISTR1004	1	1	5	G45	45	78	76	2	1	1.5	0.92	1	8	1	55	5	3	5	3
TZISTR1008	1	1	5	G46	46	85	81	4	1	1.7	0.92	1	10	5	55	5	4	3	3
TZISTR1011	1	1	5	G47	47	87	88	1	1	2.2	1.06	1	10	9	10	4	3	5	1.5
TZISTR1018	1	1	5	G48	48	70	72	2	1	1.7	1.06	1	9	7	21	3	4	1	7
TZEEI21	1	1	5	G49	49	80	81	1	1	1	0.5	1	10	5	55	4	3	5	3
TZEEI13	1	1	5	G50	50	80	81	1	1	1.5	0.86	1	7	1	40.5	4	3	5	2
TZEEI14	1	1	6	G51	51	77	76	1	1	2.4	1.4	1	14.5	4	48.5	3	4	2	2.5
TZEEI49	1	1	6	G52	52	76	74	2	1	1.65	0.78	1	9	4	33.5	4	3	5	3
TZDEEI55	1	1	6	G53	53	78	75	3	1	1	0.5	1	10	5	55	2	3	5	3
TZDEEI50	1	1	6	G54	54	73	74	1	1	1.53	0.7	1	11	2	70.5	2	4	4	7.5
TZDEEI64	1	1	6	G55	55	68	72	4	1	2	1.06	1	10	6	19	3	4	3	1.5
CML312	1	1	6	G56	56	78	30	48	1	2	0.76	1	7	6	21	4	7	7	1
CML444	1	1	6	G57	57	78	74	4	1	1.1	0.65	1	7	2	49.5	1	3	5	3
CML442	1	1	6	G58	58	83	84	1	1	1.5	0.67	1	6.5	7	26	3	3	5	2
NC.QPM/Z.DPLO	1	1	6	G59	59	80	75	5	1	2	1.1	2	16	1	95.5	4	4	5	1
TZDEEI54	1	1	6	G60	60	87	85	2	1	1	0.5	1	10	5	55	3	3	5	1
TZEEI10	1	1	7	G61	61	78	77	1	1	1.6	0.92	1	12.5	1	10.5	3	4	5	2.5
CML547	1	1	7	G62	63	88	86	2	1	1	0.5	2	10	5	55	3	4	5	2.5
CML539	1	1	7	G63	64	68	69	1	1	1.8	1.05	1	7	1	71	4	0	1	1
CML440	1	1	7	G64	65	85	81	4	1	2.2	1.3	1	12	1	83.5	2	4	3	3
CML566	1	1	7	G65	66	85	81	4	1	2.3	1.1	1	12	1	156	3	4	1	3
CML540	1	1	7	G66	67	69	71	2	1	2.14	0.68	1	10	5	45.5	3	4	2	1.5
CML545	1	1	7	G67	68	69	70	1	1	2	1.06	1	10	1	106	3	4	2	6
CML571	1	1	7	G68	69	81	80	1	1	0.89	0.5	5	10	5	55	3	4	5	2
CML390	1	1	7	G69	70	77	76	1	1	2.1	1.1	1	11.5	6	14	3	3	4	5
CLHP0352	1	1	8	G70	71	75	70	5	1	1.3	0.86	1	11	7	14.5	3	4	5	3
HA04A-2107-36	1	1	8	G71	72	95	100	5	1	2	1.06	2	6	9	0	2	2	5	1.5
CLHP0303	1	1	8	G72	73	79	76	3	2	1.74	1.06	1	10	3	103.5	4	4	5	3
CLHP0221	1	1	8	G73	75	78	76	2	1	1.5	0.73	2	10	9	0	3	7	3	0.5
CLHP0020	1	1	8	G74	76	68	69	1	1	1.53	0.7	1	11	8	39	4	4	1	3
CLHP0058	1	1	8	G75	77	72	71	1	1	1.15	0.46	2	10	7	0	7	3	5	7
CKDHL0378	1	1	8	G76	78	78	80	2	1	1.8	1.1	1	10	1	50.5	4	4	5	5
CLHP0312	1	1	8	G77	79	83	85	2	1	1.5	0.8	2	7	4	15	3	7	5	3
CLHP0310	1	1	8	G78	80	70	73	3	1	1.4	0.75	1	9	7	26.5	3	4	5	3
CLHP0003	1	1	9	G79	81	68	69	1	1	2.1	1.02	1	16.5	3	149.5	3	4	2	2.5
CKDHL0467	1	1	9	G80	82	78	76	2	1	1.5	1.06	1	10.5	7	38.5	3	4	4	5
CLHP00378	1	1	9	G81	83	72	71	1	1	1	0.39	1	6	7	6	3	4	5	4.5
CLHP0156	1	1	9	G82	84	77	74	3	2	2.75	1.4	1	17.5	8	41	3	4	1	4.5
CLHP0113	1	1	9	G83	85	77	74	3	1	1.2	0.5	1	6.5	8	31.5	3	2	5	1
CLHP03302	1	1	9	G84	86	73	72	1	1	1	0.5	1	10	9	55	3	4	5	4
CLHP0404	1	1	9	G85	87	74	72	2	1	1.63	1.06	1	10	3	225	4	4	8	4.5
CLHP0343	1	1	9	G86	88	80	81	1	1	1.6	0.85	1	13	1	123.5	4	3	4	6.5
CZL1380	1	1	9	G87	89	83	80	3	1	1.65	0.8	1	6	9	55	4	4	6	5
CLHP0326	1	1	9	G88	90	69	71	2	1	1.7	0.7	2	11	1	105	4	4	2	5
CZL99017	1	1	10	G89	91	77	76	1	1	2	0.73	1	10.5	3	76.5	3	4	6	1.5
TZEEI34	1	1	10	G90	92	77	78	1	1	1	0.5	2	10	5	55	4	4	5	3.5
CLHP0049	1	1	10	G91	93	80	87	7	1	1	0.5	1	1	5	55	3	4	5	2
CLHP00478	1	1	10	G92	94	77	74	3	1	1.4	0.67	1	9.5	6	45.5	3	3	3	2.5
CLHP00286	1	1	10	G93	95	76	77	1	1	1.7	0.8	1	10	5	55	5	3	5	2
CML451	1	1	10	G94	96	83	84	1	1	2.1	0.95	1	12.5	3	60	3	5	6	3.5
CLHP0302	1	1	10	G95	97	83	83	0	1	1.2	0.7	3	15	5	35.5	4	2	6	3
CLHP0364	1	1	10	G96	98	82	84	2	1	1	0.5	1	10	5	55	4	4	5	3
CLHP0350	1	1	10	G97	99	72	73	1	1	1.5	0.8	1	11	7	26	3	7	3	4
CLHP00294	1	1	10	G98	100	94	90	4	1	0.6	0.2	2	7.5	7	12.5	4	3	5	2.5
CLHP0005	1	1	11	G99	101	82	85	3	1	1	0.5	1	10	5	55	10	4	9	3
CLHP0022	1	1	11	G100	102	72	73	1	1	1.2	0.46	1	8	5	31	10	3	7	1.5
STR-SYN-Y2	1	1	11	G101	103	78	76	2	1	2.3	1.2	1	14.5	1	129	7	10	3	4
Z. Diplo.BC4C3-W-DT C1	1	1	11	G102	104	88	87	1	1	1	0.5	1	10	5	55	7	8	5	5
TZBSTR (Susceptible)(RE)	1	1	11	G103	105	83	87	4	1	2	0.88	1	11	3	46.5	10	4	6	4
STR-SYN-W1	1	1	11	G104	106	74	72	2	1	1.98	1.06	2	10	2	46.5	7	3	4	3
DTSTR-W SYN13	1	1	11	G105	107	89	88	1	1	1	0.5	1	10	5	55	3	2	5	2.5
DTSTR-Y SYN15	1	1	11	G106	108	82	81	1	1	1.6	0.86	1	8	7	55	4	4	5	3.5
((IWD C3 SYN*2/(White DT STR Syn))-DT C1	1	1	11	G107	109	92	92	0	1	1	0.5	1	9	5	55	3	3	5	3
DTSTR-W SYN11	1	1	11	G108	110	85	86	1	1	2.5	1.02	2	7	2	46	3	4	5	1
SAMMMZ16	1	1	12	G109	111	83	80	3	1	2.3	1.1	2	10	5	55	4	3	5	1
(TZEOMP5C7/TZECOMP3DTC2) C2	1	1	12	G110	112	73	69	4	1	1.7	0.89	2	8.5	6	52	4	4	4	4
((TZL COMP1-W C6*2/(White DT STR Syn))-DT C1	1	1	12	G111	113	90	92	2	1	1	0.5	2	10	5	55	4	4	5	3
TZCOM1/ZDPSYN	1	1	12	G112	114	73	69	4	1	1.06	0.18	2	13	1	58	3	4	5	5
colorado/1421	1	1	12	G113	115	83	84	1	1	1.6	0.87	2	8	1	47.5	7	3	5	6
M.Pearl/DT-STR	1	1	12	G114	116	83	84	1	1	0.5	0.5	0	10	5	55	5	4	9	4.5
Z.diplo-BC4-C3-W/DOGONA-1/Z.diplo-BC4-C3-W	1	1	12	G115	117	80	82	2	1	1.65	1.06	1	9.5	7	27	4	3	4	1
NC.QPM/DT-STR	1	1	12	G116	118	75	75	0	1	1.06	0	0	10	5	55	4	2	8	3.5
ZM1421/DT-STR	1	1	12	G117	119	82	78	4	1	2.12	1.06	2	10	2	49.5	4	7	3	5
DTSTR-Y SYN14	1	1	12	G118	120	82	80	2	1	1	0.5	1	13	1	125	4	7	5	3
CML304	1	1	13	G119	121	83	84	1	1	1.8	1.06	1	11	8	165	3	7	7	3
ZM1423/Z.DLO	1	1	13	G120	122	81	82	1	1	2.8	1.06	1	10.5	1	16.5	3	3	5	3
(2*TZECOMP3DT/WhiteDTSTRSYN) C2	1	1	13	G121	123	72	69	3	1	1.4	0.82	1	12	2	116.5	3	3	5	5
TZISTR1174	1	1	13	G122	124	83	80	3	1	1.55	1.06	1	10	1	97	6	4	8	2.5
TZISTR1205	1	1	13	G123	125	79	81	2	1	1.6	1	1	9	2	58	3	4	5	3
TZSTRI113	1	1	13	G124	126	77	74	3	1	1.4	0.87	1	9	1	103.5	3	2	5	3
TZISTR1119	1	1	13	G125	127	74	72	2	1	2	1.1	1	12	6	61.5	5	4	7	4.5
TZISTR1015	1	1	13	G126	128	78	79	1	1	1.3	0.8	1	7	1	49	3	2	0	3
	1	2	14	G1	129	81	82	1	1	2.5	1.4	1	12	1	80	2	1	2	2
	1	2	14	G2	130	78.25	81.25	-3	2	2.6	1.08	1	9.91	4.5	75	2.5	1	1	2
	1	2	14	G3	131	79.75	82.5	-2.75	2	2.4	0.83	3	11.91	2.5	86	4.5	0	2.5	1
	1	2	14	G4	132	74.5	73.5	1	1	1.7	0.68	1	11.91	2.5	97	4.5	10	2.5	2.5
	1	2	14	G5	133	81	83	-2	1	2	0.48	1	9.91	5.5	75.5	1.5	0	4	2.5
	1	2	14	G6	134	83.25	83.5	-0.25	1	1.9	0.48	1	9.91	5.5	75.5	4.5	1	2.5	4
	1	2	14	G7	135	79.75	81	-1.25	1	1.94	0.58	3	9.91	5.5	75.5	2.5	6	2.5	2.5
	1	2	14	G8	136	77.4	81.25	-3.85	1	1.6	0.48	1	10.91	2.5	59.5	2.5	3	3	2.5
	1	2	14	G9	137	79.75	79.5	0.25	1	2.4	0.92	1	13.41	2.5	88.5	1.5	1	2.5	3
	1	2	14	G10	138	84	84.5	-0.5	1	2.4	1.04	1	13.41	3.5	64.5	4.5	3	0.5	2.5
	1	2	15	G11	139	75	74	1	1	2.4	0.78	1	9.91	8.5	75.5	2.5	3	2.5	0.5
	1	2	15	G12	140	73.5	76	-2.5	1	2.9	1.08	1	9.91	5.5	75.5	3.5	0	3	2.5
	1	2	15	G13	141	82	81	1	1	2.2	1.04	1	8.91	1.5	75	2.5	6	0.5	3
	1	2	15	G14	142	99	100	-1	1	1.2	0.48	1	9.91	5.5	75.5	3.5	3	3.5	0.5
	1	2	15	G15	143	87.5	86	1.5	1	1.9	0.88	2	6.91	1.5	79	3.5	0	1.5	3.5
	1	2	15	G16	144	77.5	76.5	1	1	2	1.04	1	9.91	5.5	70	2.5	0	2.5	1.5
	1	2	15	G17	145	72	69.5	2.5	1	1.9	0.82	1	8.41	9.5	75.5	2.5	0	1	2.5
	1	2	15	G18	146	81.5	85.5	-4	1	1.95	1.04	1	12.91	8.5	38.5	3.5	1	3	1
	1	2	15	G19	147	73.5	75	-1.5	1	1.8	0.72	3	13.91	8.5	33.5	2.25	3	2.5	3
	1	2	15	G20	148	81	75.5	5.5	1	1.7	0.72	2	7.41	3.5	65.5	2.25	0	2.5	2.5
	1	2	16	G21	149	74.75	72	2.75	1	2.2	0.98	1	9.41	7.5	41.5	3.25	3	2.5	2.5
	1	2	16	G22	150	85.5	83.5	2	1	2.2	0.9	1	9.41	3.5	83	2.25	6	4.5	2.5
	1	2	16	G23	151	83.75	83.5	0.25	1	2	0.8	1	7.91	3.5	62	2.25	7	1.5	4.5
	1	2	16	G24	152	82	78.5	3.5	1	2.4	1.04	2	13.41	1.5	128.5	2.25	2	2.5	1.5
	1	2	16	G25	153	81.5	77.5	4	1	2.5	1	1	9.91	5.5	69.5	2.25	6	2	2.5
	1	2	16	G26	154	77	78	-1	1	2.5	1.29	2	5.91	9.5	24.5	2.25	1	3	2
	1	2	16	G27	155	70	69.5	0.5	1	1.9	0.88	2	10.41	2.5	59.5	2.25	8	2	3
	1	2	16	G28	156	72.5	74.75	-2.25	1	1.93	0.82	1	10.91	1.5	179.5	6.25	9	2.5	2
	1	2	16	G29	157	71.5	70.5	1	1	2.5	1	1	16.41	1.5	123.5	2.25	0	1	2.5
	1	2	16	G30	158	82.5	76.5	6	1	1.85	0.94	1	9.91	1.5	63	2.25	6	2.5	1
	1	2	17	G31	159	82.5	76.5	6	1	1.445	0.63	2	6.91	2.5	48	2.25	6	3	2.5
	1	2	17	G32	160	83	77	6	1	1.9	1	1	14.91	1.5	233	3.25	8	2.5	3
	1	2	17	G33	161	97.5	98.5	-1	1	1.1	0.44	1	9.91	5.5	69.5	3.25	2	1	2.5
	1	2	17	G34	162	81	81.5	-0.5	1	1.9	1	1	15.91	5.5	48.5	2.25	0	2	1
	1	2	17	G35	163	99	99.5	-0.5	1	1.1	0.44	1	9.995	5.5	69.5	3.25	0	2.5	2
	1	2	17	G36	164	76.5	76	0.5	1	1.5	0.82	1	7.495	1.5	85.5	3.25	0	2	2.5
	1	2	17	G37	165	76.5	75	1.5	1	1.7	0.88	1	9.995	1.5	83	2.25	0	2.5	2
	1	2	17	G38	166	81.5	81.5	0	1	1.9	1	1	11.995	3.5	87.5	3.25	3	2.5	2.5
	1	2	17	G39	167	79.75	79	0.75	1	2.1	1.14	1	8.495	3.5	69	2.25	0	2.5	2.5
	1	2	17	G40	168	82.5	84	-1.5	1	1.2	0.44	1	9.995	5.5	69.5	3.25	0	1	2.5
	1	2	18	G41	169	93.5	99.5	-6	1	1.2	0.44	1	9.995	5.5	69.5	2.4	8	1	1
	1	2	18	G42	170	75.5	77	-1.5	1	2.2	1.04	1	10.995	1.5	85	3.4	7	2.5	1
	1	2	18	G43	171	78.25	76.5	1.75	1	2.5	1	1	12.995	1.5	191.5	2.4	0	2	2.5
	1	2	18	G44	172	81.75	81	0.75	1	1.9	1	1	9.995	2.5	63	2.4	0	2	2
	1	2	18	G45	173	82.5	81.5	1	1	1.4	0.76	1	9.995	5.5	69.5	3.4	1	2.5	2
	1	2	18	G46	174	77.5	77.5	0	1	1.7	0.86	1	7.995	1.5	69.5	4.4	0	2.5	2.5
	1	2	18	G47	175	86	81.5	4.5	1	1.9	0.86	1	9.995	5.5	69.5	4.4	8	1	2.5
	1	2	18	G48	176	92	91	1	1	2.4	1	1	9.995	9.5	24.5	3.4	0	6.5	1
	1	2	18	G49	177	74	74.75	-0.75	1	1.74	1	1	8.995	7.5	35.5	2.4	1	2.5	6.5
	1	2	18	G50	178	81.5	81.5	0	1	1.04	0.44	1	9.995	5.5	69.5	3.4	0	1.5	2.5
	1	2	19	G51	179	77.5	82	-4.5	1	1.54	0.8	1	6.995	1.5	55	3.4	0	2	1.5
	1	2	19	G52	180	76.5	75.5	1	1	2.44	1.34	1	14.495	4.5	63	2.4	0	2.5	2
	1	2	19	G53	181	78.75	78.5	0.25	1	1.75	0.72	1	8.995	4.5	48	3.4	1	2.5	2.5
	1	2	19	G54	182	76	75	1	1	1.04	0.44	1	9.995	5.5	69.5	1.4	0	7	2.5
	1	2	19	G55	183	73.5	76.5	-3	1	1.44	0.64	1	10.995	2.5	85	1.4	7	1	7
	1	2	19	G56	184	71	75.25	-4.25	1	2.04	1	1	9.995	6.5	33.5	2.4	6	0.5	1
	1	2	19	G57	185	77.5	81	-3.5	1	2.04	0.7	1	6.995	6.5	35.5	3.4	6	2.5	0.5
	1	2	19	G58	186	75.5	76.5	-1	1	1.14	0.59	1	6.995	2.5	64	0.4	5	1.5	2.5
	1	2	19	G59	187	85	87.5	-2.5	1	1.54	0.61	1	6.495	7.5	40.5	2.4	6	0.5	1.5
	1	2	19	G60	188	80.5	73.5	7	1	2.04	1.091	2	15.995	1.5	110	3.4	1	0.5	0.5
	1	2	20	G61	189	86.5	85.5	1	1	1.04	0.491	1	9.995	5.5	69.5	2.4	11	2	0.5
	1	2	20	G62	190	85.5	86.5	-1	1	1.64	0.911	1	12.495	1.5	25	2.4	12	2	2
	1	2	20	G63	191	83	77	6	1	1.38	0.491	2	8.995	5.5	69.5	2.35	0	0.5	2
	1	2	20	G64	192	76	77.5	-1.5	1	1.04	1.041	1	6.995	1.5	85.5	3.4	4	2.5	0.5
	1	2	20	G65	193	71	71	0	1	1.84	1.291	1	11.995	1.5	98	1.5	6	2.5	2.5
	1	2	20	G66	194	85.5	82.5	3	1	2.206	1.091	1	11.995	1.5	170.5	2.2	1	1	2.5
	1	2	20	G67	195	86	82	4	1	2.306	0.671	1	9.995	5.5	60	2.35	0	5.5	1
	1	2	20	G68	196	71.5	71.5	0	1	24.006	1.051	1	9.995	1.5	120.5	2.25	0	1.5	5.5
	1	2	20	G69	197	71	71.5	-0.5	1	2.006	0.491	5	9.995	5.5	60.6	2.35	0	4.5	1.5
	1	2	20	G70	198	82	79.5	2.5	1	0.896	1.091	1	11.495	6.5	19.6	2.35	1	2.5	4.5
	1	2	21	G71	199	77.5	76.5	1	1	2.006	0.851	1	10.995	7.5	20.1	2.35	12	1	2.5
	1	2	21	G72	200	75.5	71.5	4	1	1.306	1.051	2	5.995	9.5	5.6	1.35	2	2.5	1
	1	2	21	G73	201	89.5	86.5	3	2	2.006	1.051	1	9.995	3.5	109.1	3.35	1	0	2.5
	1	2	21	G74	202	80.5	74.5	6	1	1.746	0.721	2	9.995	9.5	5.6	2.35	2	2.5	0
	1	2	21	G75	203	81.5	81.5	0	1	1.1	0.691	1	10.995	8.5	44.6	3.35	1	6.5	2.5
	1	2	21	G76	204	82	79.5	2.5	1	1.3	0.451	2	9.995	7.5	5.6	6.35	1	4.5	6.5
	1	2	21	G77	205	69.5	71	-1.5	1	1.2	1.091	1	9.995	1.5	56.1	3.35	3	2.5	4.5
	1	2	21	G78	206	75.5	72	3.5	1	1	0.791	2	6.995	4.5	20.6	2.35	1	2.5	2.5
	1	2	21	G79	207	77.5	79.5	-2	1	1.6	0.741	1	8.995	7.5	32.1	2.35	6	2	2.5
	1	2	21	G80	208	86	89.5	-3.5	1	1.3	1.011	1	16.495	3.5	155.1	2.35	0	4.5	2
	1	2	22	G81	209	78.5	77.5	1	1	1.2	1.051	1	10.495	7.5	44.1	2.35	7	4	4.5
	1	2	22	G82	210	69.5	71	-1.5	1	1.8	0.32	1	5.995	7.5	11.6	2.35	9	4	4
	1	2	22	G83	211	77.5	78	-0.5	2	1.3	1.33	1	17.495	8.5	46.6	2.35	3	0.5	4
	1	2	22	G84	212	75	71.5	3.5	1	0.8	0.43	1	6.495	8.5	37.1	2.35	0	3.5	0.5
	1	2	22	G85	213	75.5	76.5	-1	1	2.5	0.43	1	9.995	9.5	49.7	2.35	2	4	3.5
	1	2	22	G86	214	78.25	81	-2.75	1	1.14	0.99	1	9.995	3.5	78.7	3.35	6	6	4
	1	2	22	G87	215	77.5	78.5	-1	1	0.8	0.78	1	12.995	1.5	54.7	3.35	3	4.5	6
	1	2	22	G88	216	76.5	73.5	3	1	1.5	0.73	1	5.995	9.5	65.7	3.35	5	4.5	4.5
	1	2	22	G89	217	86.5	88.5	-2	1	1.4	0.63	2	10.995	1.5	65.7	3.35	0	1	4.5
	1	2	22	G90	218	81.5	82.5	-1	1	1.51	0.66	1	10.495	3.5	65.2	2.35	1	3	1
	1	2	23	G91	219	76.5	71.5	5	1	1.5	0.43	2	9.994	5.5	65.7	3.35	7	1.5	3
	1	2	23	G92	220	78.5	76.5	2	1	1.8	0.43	1	0.994	5.5	69.2	2.35	1	2	1.5
	1	2	23	G93	221	79.75	82	-2.25	1	0.8	0.6	1	9.494	6.5	60.2	2.35	1	1.5	2
	1	2	23	G94	222	88.5	88.5	0	1	1.2	0.73	1	9.994	5.5	65.7	4.35	4	3	1.5
	1	2	23	G95	223	82.5	76.5	6	1	1.6	0.88	1	12.494	3.5	28.7	2.35	0	2.5	3
	1	2	23	G96	224	78.5	76.5	2	1	1.9	0.63	3	14.994	5.5	23.7	3.35	3	2.5	2.5
	1	2	23	G97	225	82.5	83.5	-1	1	2.2	0.43	1	9.994	5.5	55.7	3.35	2	3.5	2.5
	1	2	23	G98	226	83	81.5	1.5	1	1.54	0.73	1	10.994	7.5	37.7	2.35	5	2	3.5
	1	2	23	G99	227	86.5	86.5	0	1	1.2	0.13	2	7.494	7.5	79.2	3.35	0	2.5	2
	1	2	23	G100	228	71.5	74.75	-3.25	1	1.7	0.43	1	9.994	5.5	58.2	9.35	6	1	2.5
	1	2	24	G101	229	92.5	94.5	-2	1	0.9	0.39	1	7.994	5.5	124.7	9.35	0	3.5	1
	1	2	24	G102	230	87.5	88.5	-1	1	0.96	1.13	1	14.494	1.5	65.7	6.35	0	4.5	3.5
	1	2	24	G103	231	85.5	88.5	-3	1	1.3	0.43	1	9.994	5.5	20.7	6.35	1	3.5	4.5
	1	2	24	G104	232	84	86	-2	1	2.26	0.81	1	10.994	3.5	55.7	9.35	2	2.5	3.5
	1	2	24	G105	233	89.5	89	0.5	1	0.96	0.99	2	9.994	2.5	175.7	6.35	5	2	2.5
	1	2	24	G106	234	85.5	87.5	-2	1	1.96	0.43	1	9.994	5.5	119.7	2.35	6	3	2
	1	2	24	G107	235	76.5	77	-0.5	1	1.96	0.79	1	7.994	7.5	59.2	3.35	4	2.5	3
	1	2	24	G108	236	89.5	93.5	-4	1	0.96	0.43	1	8.994	5.5	44.2	2.35	1	0.5	2.5
	1	2	24	G109	237	88.5	89.5	-1	1	1.56	0.95	2	6.994	2.5	58	2.35	0	0.5	0.5
	1	2	24	G110	238	96	96.5	-0.5	1	0.96	1.03	2	9.994	5.5	67	3.35	6	3.5	0.5
	1	2	25	G111	239	85.5	85.5	0	1	2.46	0.82	2	8.494	6.5	64	3.35	7	2.5	3.5
	1	2	25	G112	240	85.5	82.5	3	1	2.26	0.43	2	9.994	5.5	67	3.35	5	4.5	2.5
	1	2	25	G113	241	72.5	75.25	-2.75	1	1.66	0.11	2	12.994	1.5	70	2.35	4	5.5	4.5
	1	2	25	G114	242	91.5	91.5	0	1	0.96	0.8	2	7.994	1.5	59.5	6.35	2	4	5.5
	1	2	25	G115	243	78.25	75.5	2.75	1	1.02	0.43	0	9.994	5.5	67	4.35	6	0.5	4
	1	2	25	G116	244	84.3	86.5	-2.2	1	1.56	0.99	1	9.494	7.5	39	3.35	4	3	0.5
	1	2	25	G117	245	83	83.5	-0.5	1	0.51	-0.07	0	9.994	5.5	67	3.35	2	4.5	3
	1	2	25	G118	246	78.25	79.5	-1.25	1	1.72	0.99	2	9.994	2.5	61.5	3.35	4	2.5	4.5
	1	2	25	G119	247	75.5	75.25	0.25	1	1.07	0.43	1	12.994	1.5	137	3.35	8	2.5	2.5
	1	2	25	G120	248	81.5	84.5	-3	1	22.01	0.99	1	10.994	8.5	177	2.35	1	2.5	2.5
	1	2	26	G121	249	82.5	89.5	-7	1	1.01	0.99	1	10.494	1.5	28.5	2.35	1	4.5	2.5
	1	2	26	G122	250	84.5	84	0.5	1	1.81	0.75	1	11.994	2.5	128.5	2.35	6	2	4.5
	1	2	26	G123	251	83	85	-2	1	2.81	0.99	1	9.994	1.5	200	5.35	4	2.5	2
	1	2	26	G124	252	72	72	0	1	1.41	0.93	1	8.994	2.5	120	2.35	0	2.5	2.5
	1	2	26	G125	253	83.5	82	1.5	1	1.61	0.8	1	8.994	1.5	210	2.35	6	4	2.5
	1	2	26	G126	254	82	82	0	1	1.71	1.03	1	11.994	6.5	100	4.35	3	2.5	4
	2			G1
	2			G2
	2			G3
	2			G4
	2			G5
	2			G6
	2			G7
	2			G8
	2			G9
	2			G10
	2			G11
	2			G12
	2			G13
	2			G14
	2			G15
	2			G16
	2			G17
	2			G18
	2			G19
	2			G20
	2			G21
	2			G22
	2			G23
	2			G24
	2			G25
	2			G26
	2			G27
	2			G28
	2			G29
	2			G30
	2			G31
	2			G32
	2			G33
	2			G34
	2			G35
	2			G36
	2			G37
	2			G38
	2			G39
	2			G40
	2			G41
	2			G42
	2			G43
	2			G44
	2			G45
	2			G46
	2			G47
	2			G48
	2			G49
	2			G50
	2			G51
	2			G52
	2			G53
	2			G54
	2			G55
	2			G56
	2			G57
	2			G58
	2			G59
	2			G60
	2			G61
	2			G62
	2			G63
	2			G64
	2			G65
	2			G66
	2			G67
	2			G68
	2			G69
	2			G70
	2			G71
	2			G72
	2			G73
	2			G74
	2			G75
	2			G76
	2			G77
	2			G78
	2			G79
	2			G80
	2			G81
	2			G82
	2			G83
	2			G84
	2			G85
	2			G86
	2			G87
	2			G88
	2			G89
	2			G90
	2			G91
	2			G92
	2			G93
	2			G94
	2			G95
	2			G96
	2			G97
	2			G98
	2			G99
	2			G100
	2			G101
	2			G102
	2			G103
	2			G104
	2			G105
	2			G106
	2			G107
	2			G108
	2			G109
	2			G110
	2			G111
	2			G112
	2			G113
	2			G114
	2			G115
	2			G116
	2			G117
	2			G118
	2			G119
	2			G120
	2			G121
	2			G122
	2			G123
	2			G124
	2			G125
	2			G126
	2			G1
	2			G2
	2			G3
	2			G4
	2			G5
	2			G6
	2			G7
	2			G8
	2			G9
	2			G10
	2			G11
	2			G12
	2			G13
	2			G14
	2			G15
	2			G16
	2			G17
	2			G18
	2			G19
	2			G20
	2			G21
	2			G22
	2			G23
	2			G24
	2			G25
	2			G26
	2			G27
	2			G28
	2			G29
	2			G30
	2			G31
	2			G32
	2			G33
	2			G34
	2			G35
	2			G36
	2			G37
	2			G38
	2			G39
	2			G40
	2			G41
	2			G42
	2			G43
	2			G44
	2			G45
	2			G46
	2			G47
	2			G48
	2			G49
	2			G50
	2			G51
	2			G52
	2			G53
	2			G54
	2			G55
	2			G56
	2			G57
	2			G58
	2			G59
	2			G60
	2			G61
	2			G62
	2			G63
	2			G64
	2			G65
	2			G66
	2			G67
	2			G68
	2			G69
	2			G70
	2			G71
	2			G72
	2			G73
	2			G74
	2			G75
	2			G76
	2			G77
	2			G78
	2			G79
	2			G80
	2			G81
	2			G82
	2			G83
	2			G84
	2			G85
	2			G86
	2			G87
	2			G88
	2			G89
	2			G90
	2			G91
	2			G92
	2			G93
	2			G94
	2			G95
	2			G96
	2			G97
	2			G98
	2			G99
	2			G100
	2			G101
	2			G102
	2			G103
	2			G104
	2			G105
	2			G106
	2			G107
	2			G108
	2			G109
	2			G110
	2			G111
	2			G112
	2			G113
	2			G114
	2			G115
	2			G116
	2			G117
	2			G118
	2			G119
	2			G120
	2			G121
	2			G122
	2			G123
	2			G124
	2			G125
	2			G126
