# Supplementary material for: Genetic diversity analysis of tropical and sub-tropical maize germplasm for Striga resistance and agronomic traits with SNP markers
Source: PLoS One. 2024 Aug 6;19(8):e0306263. doi: 10.1371/journal.pone.0306263 (PMC11302897; doi:10.1371/journal.pone.0306263)
Supplement: S1 File — (ZIP) [file pone.0306263.s006.zip]

Archive with 2 entries (2 files):
- Supplemental Tables 1-3.docx
- Supplemental Table 4.xlsx
