# Supplementary material for: Genetic diversity analysis of tropical and sub-tropical maize germplasm for Striga resistance and agronomic traits with SNP markers
Source: PLoS One. 2024 Aug 6;19(8):e0306263. doi: 10.1371/journal.pone.0306263 (PMC11302897; doi:10.1371/journal.pone.0306263)
Supplement: S1 File — (ZIP) [file pone.0306263.s006.zip › Supplemental Table 4.xlsx]

## Sheet: Sheet1
	TZISTR1154	CML1380	CML440	CLHP0049	TZISTR1160	TZISTR1174	TZISTR1232	TZSTRI101	TZSTRI110	TZISTR25	TZISTR1018	TZEEI34	TZISTR1161	CML444	CML566	HA04A-2107-36	TZISTR1162	TZISTR1163	TZISTR1244	TZSTRI102	TZSTRI111	TZISTR1001	TZISTR1020	TZEEI10	TZISTR1224	CML442	CML540	CLHP0221	TZISTR1164	TZISTR1166	TZISTR1259	TZSTRI103	TZSTRI112	TZISTR1003	TZBSTR	TZEEI80	TZISTR1248	CML547	CKDHL0378	CLHP0303	TZISTR1165	TZISTR1166	TZISTR1262	TZSTRI104	TZSTRI113	TZISTR1004	TZEEI29	TZDEEI55	TZISTR1263
TZISTR1154	***	0.066817	0.056164	0.12446	0.091084	0.150664	0.095479	0.077827	0.176209	0.096039	0.070601	0.043974	0.105559	0.070779	0.085908	0.147027	0.094417	0.121323	0.108706	0.09363	0.052976	0.16825	0.098044	0.103099	0.14526	0.103315	0.154735	0.101881	0.064415	0.056148	0.108004	0.075085	0.093682	0.092002	0.12078	0.098904	0.10314	0.094567	0.098418	0.056157	0.082182	0.155425	0.081485	0.158302	0.101574	0.108347	0.124407	0.243164	0.108954
CML1380	0.066817	***	0.077603	0.120279	0.068414	0.15737	0.101777	0.088606	0.182615	0.107313	0.063449	0.066906	0.100093	0.066715	0.096192	0.154359	0.09858	0.130433	0.11191	0.106501	0.069574	0.169155	0.107954	0.109886	0.136009	0.112528	0.16007	0.10888	0.070765	0.069367	0.112818	0.069345	0.100736	0.102778	0.123321	0.102683	0.109141	0.105752	0.108386	0.069895	0.08169	0.156043	0.08322	0.161494	0.109507	0.112801	0.126476	0.245838	0.112473
CML440	0.056164	0.077603	***	0.125641	0.088519	0.154277	0.095188	0.081615	0.176834	0.098581	0.069095	0.048727	0.103403	0.065147	0.08738	0.150947	0.093229	0.127088	0.108769	0.096568	0.053497	0.160897	0.099576	0.098047	0.148467	0.112269	0.157743	0.10076	0.077941	0.057378	0.101687	0.068347	0.092241	0.093987	0.122578	0.100458	0.097729	0.097462	0.096591	0.059152	0.087288	0.149699	0.083715	0.162234	0.102681	0.104292	0.124619	0.243677	0.106778
CLHP0049	0.12446	0.120279	0.125641	***	0.137306	0.158671	0.121054	0.119399	0.194583	0.120546	0.110529	0.119503	0.09356	0.113291	0.118117	0.155937	0.122402	0.142975	0.082346	0.163109	0.115217	0.177344	0.126669	0.116081	0.182275	0.13864	0.179923	0.108528	0.129557	0.110007	0.123009	0.117351	0.118592	0.115882	0.137846	0.114734	0.119994	0.119262	0.129187	0.119737	0.11413	0.165603	0.11485	0.175299	0.123828	0.122931	0.150641	0.257676	0.127548
TZISTR1160	0.091084	0.068414	0.088519	0.137306	***	0.17333	0.120813	0.11237	0.197974	0.12485	0.08104	0.090741	0.113347	0.0572	0.119317	0.168182	0.116192	0.140275	0.127392	0.12272	0.087631	0.179391	0.12315	0.12508	0.112695	0.137381	0.17562	0.128931	0.092392	0.07148	0.124769	0.059767	0.120384	0.119377	0.142085	0.120095	0.124112	0.121921	0.127993	0.080447	0.115106	0.173553	0.091095	0.181272	0.125207	0.128585	0.138843	0.251	0.126979
TZISTR1174	0.150664	0.15737	0.184277	0.158671	0.17333	***	0.136418	0.147478	0.21225	0.149572	0.144995	0.143478	0.148895	0.148119	0.145846	0.169457	0.156734	0.17359	0.139396	0.184983	0.145	0.198093	0.152631	0.1549	0.210271	0.158229	0.198973	0.144989	0.158935	0.146757	0.157091	0.148596	0.145783	0.145825	0.167849	0.153027	0.150874	0.147589	0.154369	0.150293	0.139428	0.195023	0.148134	0.20196	0.158113	0.155451	0.171267	0.260156	0.154975
TZISTR1232	0.095479	0.101777	0.095188	0.121054	0.120813	0.136418	***	0.080749	0.180424	0.097856	0.083367	0.086999	0.10129	0.085653	0.085758	0.146162	0.084474	0.117566	0.10003	0.140889	0.084281	0.155764	0.094549	0.092912	0.177135	0.113734	0.153376	0.094856	0.108288	0.084609	0.101	0.090776	0.08263	0.092087	0.120112	0.094494	0.095933	0.095734	0.097841	0.089419	0.084452	0.146625	0.089837	0.156948	0.09574	0.0938	0.119442	0.236663	0.10049
TZSTRI101	0.077827	0.088606	0.081615	0.119399	0.11237	0.147478	0.080749	***	0.171625	0.077061	0.073929	0.069217	0.095587	0.079447	0.074404	0.140183	0.079712	0.110499	0.09489	0.126238	0.069399	0.161263	0.079553	0.088241	0.159063	0.081664	0.14776	0.090812	0.095075	0.07659	0.098829	0.082762	0.08335	0.074011	0.103921	0.079777	0.09477	0.077779	0.087375	0.082336	0.060078	0.152886	0.084378	0.146982	0.088633	0.096672	0.113111	0.234113	0.091979
TZSTRI110	0.176209	0.182615	0.176834	0.194583	0.197974	0.21225	0.180424	0.171625	***	0.171833	0.175257	0.17052	0.180402	0.175187	0.167325	0.204467	0.18037	0.18778	0.183575	0.20386	0.174776	0.227047	0.174509	0.178045	0.210211	0.159653	0.207588	0.187604	0.184479	0.171962	0.183877	0.177728	0.178003	0.171451	0.184086	0.166826	0.180849	0.171763	0.175574	0.180077	0.166494	0.214359	0.177782	0.218039	0.168198	0.184211	0.196879	0.272367	0.182897
TZISTR25	0.096039	0.107313	0.198581	0.120546	0.12485	0.249572	0.097856	0.077061	0.171833	***	0.089503	0.088028	0.097831	0.093229	0.048543	0.142633	0.093651	0.119306	0.094616	0.139746	0.085823	0.16963	0.039326	0.096413	0.169456	0.098634	0.191769	0.101382	0.112853	0.090405	0.106642	0.09344	0.095365	0.014125	0.119204	0.086169	0.10406	0.018284	0.058829	0.0978	0.083336	0.163381	0.093327	0.157486	0.086739	0.104985	0.12369	0.243047	0.104667
TZISTR1018	0.070601	0.063449	0.069095	0.110529	0.08104	0.144995	0.083367	0.073929	0.175257	0.089503	***	0.062395	0.088772	0.042739	0.086121	0.136931	0.086303	0.112954	0.093532	0.094836	0.055093	0.158867	0.087362	0.090046	0.134056	0.093888	0.144427	0.094297	0.073683	0.058029	0.09573	0.046645	0.086494	0.085372	0.108563	0.086844	0.091877	0.087366	0.096919	0.057442	0.065161	0.147094	0.067254	0.148817	0.09405	0.093038	0.111776	0.234058	0.092718
TZEEI34	0.043974	0.066906	0.048727	0.119503	0.090741	0.143478	0.086999	0.069217	0.17052	0.088028	0.062395	***	0.093702	0.05319	0.075665	0.140235	0.083296	0.110608	0.099204	0.079407	0.05037	0.161635	0.089645	0.089736	0.145036	0.094792	0.144253	0.091056	0.068974	0.056747	0.095002	0.055986	0.080701	0.083737	0.113104	0.087596	0.0916	0.08603	0.088707	0.056709	0.073832	0.149548	0.074666	0.151508	0.09119	0.097444	0.11247	0.236826	0.097033
TZISTR1161	0.105559	0.100093	0.103403	0.09356	0.113347	0.148895	0.10129	0.095587	0.180402	0.097831	0.088772	0.093702	***	0.081706	0.095339	0.140126	0.09924	0.119151	0.087992	0.144909	0.096997	0.165442	0.103714	0.098143	0.168246	0.114966	0.164756	0.08249	0.113558	0.08871	0.104012	0.086653	0.098618	0.093078	0.122722	0.098074	0.106208	0.097447	0.104383	0.099362	0.097682	0.160739	0.085691	0.158389	0.097194	0.106317	0.12516	0.240306	0.102664
CML444	0.070779	0.066715	0.065147	0.113291	0.0572	0.148119	0.085653	0.079447	0.175187	0.093229	0.042739	0.05319	0.081706	***	0.087392	0.141509	0.082406	0.110859	0.095617	0.097707	0.069426	0.158487	0.089604	0.090884	0.1246	0.105447	0.147412	0.09288	0.077351	0.054238	0.095069	0.009587	0.083685	0.088387	0.116344	0.087346	0.092502	0.090321	0.09983	0.065456	0.082565	0.149828	0.05952	0.15187	0.090296	0.096507	0.107627	0.235136	0.090367
CML566	0.085908	0.096192	0.08738	0.118117	0.119317	0.145846	0.085758	0.074404	0.167325	0.048543	0.086121	0.075665	0.095339	0.087392	***	0.135857	0.085888	0.11511	0.09475	0.132188	0.081013	0.163331	0.058747	0.088634	0.167915	0.098518	0.157352	0.09384	0.10603	0.078486	0.100175	0.089092	0.08549	0.042163	0.112967	0.081363	0.095659	0.044886	0.020491	0.094524	0.077566	0.154232	0.089788	0.155617	0.083001	0.098144	0.115244	0.237095	0.098038
HA04A-2107-36	0.147027	0.154359	0.150947	0.155937	0.168182	0.169457	0.146162	0.140183	0.204467	0.142633	0.136931	0.140235	0.140126	0.141509	0.135857	***	0.14731	0.158122	0.144459	0.176358	0.137162	0.201431	0.148939	0.145946	0.196187	0.146679	0.188994	0.140146	0.156239	0.142183	0.155287	0.144941	0.148227	0.14144	0.158095	0.142156	0.152317	0.142614	0.145255	0.147045	0.137219	0.203448	0.146386	0.191236	0.148148	0.156375	0.166829	0.265306	0.146674
TZISTR1162	0.094417	0.09858	0.093229	0.122402	0.116192	0.156734	0.084474	0.079712	0.18037	0.093651	0.086303	0.083296	0.09924	0.082406	0.085888	0.14731	***	0.110648	0.104869	0.138909	0.085544	0.161053	0.089214	0.088113	0.174656	0.106799	0.149845	0.097425	0.109467	0.084303	0.097076	0.08799	0.082481	0.088198	0.117608	0.088323	0.093634	0.09211	0.09882	0.094336	0.082059	0.153809	0.085042	0.152831	0.095481	0.097342	0.102081	0.241228	0.090567
TZISTR1163	0.121323	0.130433	0.127088	0.142975	0.140275	0.17359	0.117566	0.110499	0.18778	0.119306	0.112954	0.110608	0.119151	0.110859	0.11511	0.158122	0.110648	***	0.127863	0.162052	0.116062	0.18679	0.115609	0.118183	0.185849	0.126243	0.145207	0.12266	0.136179	0.113476	0.122841	0.11253	0.115748	0.116894	0.126357	0.108646	0.124197	0.120221	0.125447	0.120214	0.111988	0.177681	0.108413	0.153021	0.115245	0.125079	0.131083	0.236576	0.117181
TZISTR1244	0.108706	0.11191	0.108769	0.082346	0.127392	0.139396	0.10003	0.09489	0.183575	0.094616	0.093532	0.099204	0.087992	0.095617	0.09475	0.144459	0.104869	0.127863	***	0.148385	0.096237	0.161575	0.105827	0.09493	0.172444	0.116176	0.162509	0.095567	0.118541	0.096263	0.103093	0.099126	0.101845	0.09202	0.126351	0.104885	0.098837	0.095368	0.106644	0.100289	0.096609	0.15579	0.097839	0.164053	0.103307	0.098919	0.130152	0.244652	0.104272
TZSTRI102	0.09363	0.106501	0.096568	0.163109	0.12272	0.184983	0.140889	0.126238	0.20386	0.139746	0.094836	0.079407	0.144909	0.097707	0.132188	0.176358	0.138909	0.162052	0.148385	***	0.090088	0.197158	0.142119	0.144942	0.160078	0.145559	0.192904	0.144019	0.104099	0.105442	0.147767	0.101062	0.143011	0.136976	0.155592	0.142406	0.147317	0.136804	0.143006	0.100593	0.119138	0.191552	0.120336	0.192154	0.14271	0.15157	0.16382	0.261971	0.153993
TZSTRI111	0.052976	0.069574	0.053497	0.115217	0.087631	0.145	0.084281	0.069399	0.174776	0.085823	0.055093	0.05037	0.096997	0.069426	0.081013	0.137162	0.085544	0.116062	0.096237	0.090088	***	0.155263	0.092198	0.092515	0.137223	0.091907	0.153587	0.089141	0.066557	0.0576	0.096289	0.073585	0.084427	0.082646	0.106298	0.088071	0.090914	0.084876	0.09366	0.052596	0.07193	0.145656	0.075442	0.151628	0.090121	0.094298	0.116563	0.236474	0.100013
TZISTR1001	0.16825	0.169155	0.160897	0.177344	0.179391	0.198093	0.155764	0.161263	0.227047	0.16963	0.158867	0.161635	0.165442	0.158487	0.163331	0.201431	0.161053	0.18679	0.161575	0.197158	0.155263	***	0.167565	0.092833	0.223451	0.177986	0.204539	0.135413	0.172731	0.159009	0.089873	0.161796	0.137154	0.163892	0.188883	0.157569	0.090255	0.167165	0.172577	0.161353	0.159817	0.118531	0.160786	0.213941	0.166709	0.089071	0.181139	0.271924	0.167591
TZISTR1020	0.098044	0.107954	0.099576	0.126669	0.12315	0.152631	0.094549	0.079553	0.174509	0.039326	0.087362	0.089645	0.103714	0.089604	0.058747	0.148939	0.089214	0.115609	0.105827	0.142119	0.092198	0.167565	***	0.096091	0.171937	0.103734	0.157644	0.109062	0.112048	0.091083	0.104248	0.089622	0.092039	0.035356	0.119478	0.083452	0.102215	0.037514	0.070616	0.098105	0.084816	0.160328	0.092147	0.154088	0.088969	0.102892	0.118529	0.241279	0.099315
TZEEI10	0.103099	0.109886	0.098047	0.116081	0.12508	0.1549	0.092912	0.088241	0.178045	0.096413	0.090046	0.089736	0.098143	0.090884	0.088634	0.145946	0.088113	0.118183	0.09493	0.144942	0.092515	0.092833	0.096091	***	0.177634	0.11004	0.152466	0.072815	0.116813	0.090847	0.039151	0.094354	0.066688	0.090852	0.11864	0.083837	0.03479	0.09575	0.100828	0.096734	0.08741	0.126734	0.091183	0.158616	0.091447	0.049517	0.118965	0.241559	0.097721
TZISTR1224	0.14526	0.136009	0.148467	0.182275	0.112695	0.210271	0.177135	0.159063	0.210211	0.169456	0.134056	0.145036	0.168246	0.1246	0.167915	0.196187	0.174656	0.185849	0.172444	0.160078	0.137223	0.223451	0.171937	0.177634	***	0.131582	0.210919	0.180431	0.141063	0.134828	0.182369	0.127799	0.174092	0.167092	0.176534	0.170402	0.179404	0.167845	0.176198	0.128303	0.158681	0.215682	0.141254	0.210914	0.174435	0.180147	0.185898	0.274513	0.179056
CML442	0.103315	0.112528	0.112269	0.13864	0.137381	0.158229	0.113734	0.081664	0.159653	0.098634	0.093888	0.094792	0.114966	0.105447	0.098518	0.146679	0.106799	0.126243	0.116176	0.145559	0.091907	0.177986	0.103734	0.11004	0.131582	***	0.1519	0.112367	0.114506	0.105178	0.118797	0.107451	0.10605	0.096748	0.114056	0.096381	0.11545	0.100491	0.110115	0.103069	0.082583	0.16595	0.105007	0.152722	0.107033	0.117833	0.132582	0.243908	0.112109
CML540	0.154735	0.16007	0.157743	0.179923	0.17562	0.198973	0.153376	0.14776	0.207588	0.161769	0.144427	0.144253	0.164756	0.147412	0.157352	0.188994	0.149845	0.145207	0.162509	0.192904	0.153587	0.204539	0.157644	0.152466	0.210919	0.1519	***	0.158589	0.166018	0.151266	0.156158	0.149966	0.150091	0.159182	0.16131	0.144093	0.157735	0.161306	0.165608	0.15739	0.148254	0.195397	0.146465	0.102086	0.149111	0.157667	0.169765	0.25752	0.154091
CLHP0221	0.101881	0.10888	0.10076	0.108528	0.128931	0.144989	0.094856	0.090812	0.187604	0.101382	0.094297	0.091056	0.08249	0.09288	0.09384	0.140146	0.097425	0.12266	0.095567	0.144019	0.089141	0.135413	0.109062	0.072815	0.180431	0.112367	0.158589	***	0.113986	0.092257	0.08364	0.096259	0.091483	0.096351	0.124128	0.095702	0.079248	0.100124	0.106774	0.10029	0.09683	0.139109	0.096634	0.163381	0.102757	0.083698	0.123683	0.243339	0.104929
TZISTR1164	0.064415	0.070765	0.077941	0.129557	0.092392	0.158935	0.108288	0.095075	0.184479	0.112853	0.073683	0.068974	0.113558	0.077351	0.10603	0.156239	0.109467	0.136179	0.118541	0.104099	0.066557	0.172731	0.112048	0.116813	0.141063	0.114506	0.166018	0.113986	***	0.073034	0.11873	0.081093	0.104669	0.107747	0.129601	0.110277	0.116709	0.109598	0.117862	0.067579	0.091445	0.161476	0.088309	0.164789	0.11477	0.121565	0.136553	0.252208	0.121344
TZISTR1166	0.056148	0.069367	0.057378	0.110007	0.07148	0.146757	0.084609	0.07659	0.171962	0.090405	0.058029	0.056747	0.08871	0.054238	0.078486	0.142183	0.084303	0.113476	0.096263	0.105442	0.0576	0.159009	0.091083	0.090847	0.134828	0.105178	0.151266	0.092257	0.073034	***	0.095325	0.058451	0.083405	0.08458	0.116966	0.084582	0.089126	0.087589	0.089888	0.048775	0.078117	0.146286	0.069066	0.153505	0.085576	0.095624	0.113009	0.236189	0.094118
TZISTR1259	0.108004	0.112818	0.101687	0.123009	0.124769	0.157091	0.101	0.098829	0.183877	0.106642	0.09573	0.095002	0.104012	0.095069	0.100175	0.155287	0.097076	0.122841	0.103093	0.147767	0.096289	0.089873	0.104248	0.039151	0.182369	0.118797	0.156158	0.08364	0.11873	0.095325	***	0.097723	0.079127	0.101167	0.12706	0.092977	0.035753	0.105947	0.113317	0.102241	0.096431	0.104254	0.099411	0.16004	0.101377	0.048529	0.122944	0.244136	0.105811
TZSTRI103	0.075085	0.069345	0.068347	0.117351	0.059767	0.148596	0.090776	0.082762	0.177728	0.09344	0.046645	0.055986	0.086653	0.009587	0.089092	0.144941	0.08799	0.11253	0.099126	0.101062	0.073585	0.161796	0.089622	0.094354	0.127799	0.107451	0.149966	0.096259	0.081093	0.058451	0.097723	***	0.086164	0.089346	0.118944	0.092745	0.095893	0.091025	0.100732	0.069038	0.08735	0.151457	0.064808	0.155838	0.094965	0.099988	0.111274	0.234869	0.092986
TZSTRI112	0.093682	0.100736	0.092241	0.118592	0.120384	0.145783	0.08263	0.08335	0.178003	0.095365	0.086494	0.080701	0.098618	0.083685	0.08549	0.148227	0.082481	0.115748	0.101845	0.143011	0.084427	0.137154	0.092039	0.066688	0.174092	0.10605	0.150091	0.091483	0.104669	0.083405	0.079127	0.086164	***	0.089458	0.11296	0.084768	0.072066	0.093091	0.099281	0.08951	0.082912	0.128446	0.083867	0.150488	0.089669	0.077497	0.116099	0.240992	0.094514
TZISTR1003	0.092002	0.102778	0.093987	0.115882	0.119377	0.145825	0.092087	0.074011	0.171451	0.014125	0.085372	0.083737	0.093078	0.088387	0.042163	0.14144	0.088198	0.116894	0.09202	0.136976	0.082646	0.163892	0.035356	0.090852	0.167092	0.096748	0.159182	0.096351	0.107747	0.08458	0.101167	0.089346	0.089458	***	0.115296	0.08064	0.098323	0.010482	0.053483	0.093061	0.076394	0.161073	0.088837	0.156381	0.080552	0.101156	0.118427	0.242133	0.099118
TZBSTR	0.12078	0.123321	0.122578	0.137846	0.142085	0.167849	0.120112	0.103921	0.184086	0.119204	0.108563	0.113104	0.122722	0.116344	0.112967	0.158095	0.117608	0.126357	0.126351	0.155592	0.106298	0.188883	0.119478	0.11864	0.176534	0.114056	0.16131	0.124128	0.129601	0.116966	0.12706	0.118944	0.11296	0.115296	***	0.107829	0.127666	0.118665	0.124854	0.121338	0.103502	0.17664	0.113843	0.167012	0.114275	0.126068	0.14049	0.23876	0.121351
TZEEI80	0.098904	0.102683	0.100458	0.114734	0.120095	0.153027	0.094494	0.079777	0.166826	0.086169	0.086844	0.087596	0.098074	0.087346	0.081363	0.142156	0.088323	0.108646	0.104885	0.142406	0.088071	0.157569	0.083452	0.083837	0.170402	0.096381	0.144093	0.095702	0.110277	0.084582	0.092977	0.092745	0.084768	0.08064	0.107829	***	0.093371	0.084049	0.093617	0.097008	0.080528	0.152772	0.087699	0.14735	0.073064	0.095744	0.115844	0.234946	0.093621
TZISTR1248	0.10314	0.109141	0.297729	0.119994	0.124112	0.250874	0.095933	0.09477	0.180849	0.10406	0.091877	0.0916	0.106208	0.092502	0.095659	0.152317	0.093634	0.124197	0.098837	0.147317	0.090914	0.090255	0.102215	0.03479	0.179404	0.11545	0.257735	0.079248	0.116709	0.089126	0.035753	0.095893	0.072066	0.098323	0.127666	0.093371	***	0.10283	0.109053	0.09715	0.091631	0.104034	0.096183	0.161407	0.100259	0.053041	0.123122	0.246822	0.103142
CML547	0.094567	0.105752	0.097462	0.119262	0.121921	0.147589	0.095734	0.077779	0.171763	0.018284	0.087366	0.08603	0.097447	0.090321	0.044886	0.142614	0.09211	0.120221	0.095368	0.136804	0.084876	0.167165	0.037514	0.09575	0.167845	0.100491	0.161306	0.100124	0.109598	0.087589	0.105947	0.091025	0.093091	0.010482	0.118665	0.084049	0.10283	***	0.055819	0.095605	0.080975	0.163304	0.092139	0.158745	0.085195	0.10562	0.122335	0.240921	0.102566
CKDHL0378	0.098418	0.108386	0.096591	0.129187	0.127993	0.154369	0.097841	0.087375	0.175574	0.058829	0.096919	0.088707	0.104383	0.09983	0.020491	0.145255	0.09882	0.125447	0.106644	0.143006	0.09366	0.172577	0.070616	0.100828	0.176198	0.110115	0.165608	0.106774	0.117862	0.089888	0.113317	0.100732	0.099281	0.053483	0.124854	0.093617	0.109053	0.055819	***	0.105244	0.089656	0.163471	0.102154	0.163705	0.095553	0.109338	0.126925	0.242509	0.110027
CLHP0303	0.056157	0.069895	0.059152	0.119737	0.080447	0.250293	0.089419	0.082336	0.180077	0.2978	0.057442	0.056709	0.099362	0.065456	0.094524	0.147045	0.094336	0.120214	0.100289	0.100593	0.052596	0.161353	0.098105	0.096734	0.128303	0.103069	0.15739	0.10029	0.067579	0.048775	0.102241	0.069038	0.08951	0.093061	0.121338	0.097008	0.29715	0.095605	0.105244	***	0.079551	0.152299	0.078482	0.159551	0.095532	0.10465	0.12089	0.245225	0.106079
TZISTR1165	0.082182	0.08169	0.087288	0.11413	0.115106	0.139428	0.084452	0.060078	0.166494	0.083336	0.065161	0.073832	0.097682	0.082565	0.077566	0.137219	0.082059	0.111988	0.096609	0.119138	0.07193	0.159817	0.084816	0.08741	0.158681	0.082583	0.148254	0.09683	0.091445	0.078117	0.096431	0.08735	0.082912	0.076394	0.103502	0.080528	0.091631	0.080975	0.089656	0.079551	***	0.154521	0.084915	0.14547	0.088028	0.098609	0.112532	0.232442	0.093303
TZISTR1166	0.155425	0.156043	0.149699	0.165603	0.173553	0.195023	0.146625	0.152886	0.214359	0.163381	0.147094	0.149548	0.160739	0.149828	0.154232	0.203448	0.153809	0.177681	0.15579	0.191552	0.145656	0.118531	0.160328	0.126734	0.215682	0.16595	0.195397	0.139109	0.161476	0.146286	0.104254	0.151457	0.128446	0.161073	0.17664	0.152772	0.104034	0.163304	0.163471	0.152299	0.154521	***	0.153218	0.202611	0.156595	0.097727	0.180871	0.269861	0.162781
TZISTR1262	0.081485	0.08322	0.083715	0.11485	0.091095	0.148134	0.089837	0.084378	0.177782	0.093327	0.067254	0.074666	0.085691	0.05952	0.089788	0.146386	0.085042	0.108413	0.097839	0.120336	0.075442	0.160786	0.092147	0.091183	0.141254	0.105007	0.146465	0.096634	0.088309	0.069066	0.099411	0.064808	0.083867	0.088837	0.113843	0.087699	0.096183	0.092139	0.102154	0.078482	0.084915	0.153218	***	0.148523	0.091873	0.097358	0.10862	0.233752	0.095284
TZSTRI104	0.158302	0.161494	0.162234	0.175299	0.181272	0.20196	0.156948	0.146982	0.218039	0.157486	0.148817	0.151508	0.158389	0.15187	0.155617	0.191236	0.152831	0.153021	0.164053	0.192154	0.151628	0.213941	0.154088	0.158616	0.210914	0.152722	0.102086	0.163381	0.164789	0.153505	0.16004	0.155838	0.150488	0.156381	0.167012	0.14735	0.161407	0.158745	0.163705	0.159551	0.14547	0.202611	0.148523	***	0.156782	0.165727	0.1692	0.25746	0.157944
TZSTRI113	0.101574	0.109507	0.102681	0.123828	0.125207	0.158113	0.09574	0.088633	0.168198	0.086739	0.09405	0.09119	0.097194	0.090296	0.083001	0.148148	0.095481	0.115245	0.103307	0.14271	0.090121	0.166709	0.088969	0.091447	0.174435	0.107033	0.149111	0.102757	0.11477	0.085576	0.101377	0.094965	0.089669	0.080552	0.114275	0.073064	0.100259	0.085195	0.095553	0.095532	0.088028	0.156595	0.091873	0.156782	***	0.100282	0.118977	0.235296	0.095701
TZISTR1004	0.108347	0.112801	0.104292	0.122931	0.128585	0.155451	0.0938	0.096672	0.184211	0.104985	0.093038	0.097444	0.106317	0.096507	0.098144	0.156375	0.097342	0.125079	0.098919	0.15157	0.094298	0.089071	0.102892	0.049517	0.180147	0.117833	0.157667	0.083698	0.121565	0.095624	0.048529	0.099988	0.077497	0.101156	0.126068	0.095744	0.053041	0.10562	0.109338	0.10465	0.098609	0.097727	0.097358	0.165727	0.100282	***	0.125281	0.241883	0.105516
TZEEI29	0.124407	0.126476	0.124619	0.150641	0.138843	0.171267	0.119442	0.113111	0.196879	0.12369	0.111776	0.11247	0.12516	0.107627	0.115244	0.166829	0.102081	0.131083	0.130152	0.16382	0.116563	0.181139	0.118529	0.118965	0.185898	0.132582	0.169765	0.123683	0.136553	0.113009	0.122944	0.111274	0.116099	0.118427	0.14049	0.115844	0.123122	0.122335	0.126925	0.12089	0.112532	0.180871	0.10862	0.1692	0.118977	0.125281	***	0.24828	0.116582
TZDEEI55	0.243164	0.245838	0.243677	0.257676	0.251	0.260156	0.236663	0.234113	0.272367	0.243047	0.234058	0.236826	0.240306	0.235136	0.237095	0.265306	0.241228	0.236576	0.244652	0.261971	0.236474	0.271924	0.241279	0.241559	0.274513	0.243908	0.25752	0.243339	0.252208	0.236189	0.244136	0.234869	0.240992	0.242133	0.23876	0.234946	0.246822	0.240921	0.242509	0.245225	0.232442	0.269861	0.233752	0.25746	0.235296	0.241883	0.24828	***	0.242814
TZISTR1263	0.108954	0.112473	0.106778	0.127548	0.126979	0.154975	0.10049	0.091979	0.182897	0.104667	0.092718	0.097033	0.102664	0.090367	0.098038	0.146674	0.090567	0.117181	0.104272	0.153993	0.100013	0.167591	0.099315	0.097721	0.179056	0.112109	0.154091	0.104929	0.121344	0.094118	0.105811	0.092986	0.094514	0.099118	0.121351	0.093621	0.103142	0.102566	0.110027	0.106079	0.093303	0.162781	0.095284	0.157944	0.095701	0.105516	0.116582	0.242814	***
CML550	0.104581	0.110133	0.106832	0.125769	0.128382	0.15525	0.095137	0.088001	0.176164	0.09519	0.092058	0.092687	0.100752	0.089104	0.090566	0.141004	0.088352	0.112787	0.104682	0.147357	0.095405	0.167842	0.094502	0.093714	0.178898	0.107206	0.150266	0.105259	0.120002	0.092183	0.101759	0.092139	0.090301	0.090846	0.116726	0.087405	0.101358	0.093616	0.105012	0.101147	0.086832	0.162305	0.091834	0.154873	0.091335	0.102768	0.116317	0.235294	0.095463
CML545	0.102721	0.107405	0.104157	0.127838	0.119119	0.154586	0.097653	0.090042	0.17734	0.099532	0.089609	0.091286	0.102296	0.087934	0.091068	0.149528	0.085437	0.110679	0.106814	0.14505	0.094459	0.166975	0.094539	0.097025	0.174856	0.11016	0.148432	0.103728	0.118312	0.090137	0.10158	0.093004	0.092048	0.09405	0.12028	0.090748	0.102409	0.096732	0.102448	0.09981	0.090897	0.160914	0.088344	0.151615	0.094499	0.104028	0.052394	0.235819	0.094585
CLHP03052	0.096355	0.100612	0.09711	0.121483	0.115383	0.14978	0.092219	0.084705	0.176739	0.094344	0.08421	0.082601	0.094006	0.079811	0.085965	0.14278	0.075638	0.106143	0.103068	0.139338	0.088723	0.162921	0.090748	0.089578	0.168327	0.104791	0.144818	0.096464	0.111491	0.085822	0.096043	0.08452	0.088928	0.089059	0.114082	0.083549	0.095011	0.092933	0.098721	0.093291	0.084005	0.159928	0.083154	0.145678	0.091441	0.098322	0.049937	0.230937	0.087336
TZISTR1175	0.177495	0.182472	0.176548	0.197947	0.194144	0.215759	0.166883	0.168651	0.225311	0.171213	0.16633	0.168968	0.178307	0.164177	0.165933	0.213363	0.164929	0.180108	0.178167	0.205218	0.172717	0.217879	0.170471	0.168445	0.225895	0.180956	0.208879	0.179401	0.184664	0.174024	0.177906	0.165334	0.171082	0.169714	0.18084	0.169317	0.174313	0.17238	0.176996	0.177595	0.166509	0.212732	0.163214	0.219593	0.168979	0.175222	0.182674	0.265883	0.175652
TZISTR1190	0.209801	0.21197	0.208289	0.225849	0.229822	0.239671	0.20146	0.197843	0.25207	0.20575	0.205756	0.200629	0.213019	0.211296	0.20453	0.235166	0.203384	0.210289	0.212802	0.233037	0.198046	0.247631	0.203276	0.20849	0.249207	0.205895	0.223828	0.206057	0.216534	0.200669	0.212858	0.212147	0.201686	0.203916	0.213746	0.195004	0.211603	0.206981	0.21109	0.207675	0.198992	0.240361	0.204623	0.223472	0.204473	0.212126	0.213617	0.241982	0.211388
TZISTR1159	0.194363	0.205221	0.196749	0.204122	0.207187	0.223958	0.192807	0.190437	0.237768	0.189539	0.190392	0.189782	0.19656	0.188489	0.189026	0.219778	0.18886	0.20215	0.197031	0.219836	0.189791	0.238754	0.19066	0.197259	0.242438	0.193457	0.225509	0.193039	0.203724	0.18832	0.202044	0.189531	0.191106	0.187869	0.206483	0.187967	0.200849	0.189051	0.196377	0.193255	0.187779	0.233566	0.19428	0.22861	0.188281	0.204735	0.204509	0.281389	0.194344
TZSTRI106	0.099244	0.105927	0.09956	0.124361	0.11874	0.156958	0.089926	0.086369	0.178062	0.093369	0.08598	0.087826	0.098496	0.08031	0.08738	0.143502	0.081342	0.11387	0.100372	0.143399	0.090568	0.168352	0.091233	0.093107	0.17218	0.104686	0.149334	0.104432	0.112939	0.088299	0.102043	0.083862	0.087633	0.088393	0.123497	0.089263	0.101282	0.092015	0.100753	0.095101	0.084749	0.161136	0.084198	0.155378	0.090654	0.099065	0.109699	0.236867	0.090049
TZSTRI114	0.150245	0.153878	0.156938	0.168277	0.168697	0.194301	0.142048	0.139698	0.212598	0.145024	0.144157	0.141592	0.148503	0.141763	0.139631	0.190034	0.141701	0.164199	0.16038	0.18485	0.14313	0.204126	0.141464	0.141329	0.21276	0.159023	0.190917	0.149192	0.162189	0.142525	0.149747	0.145808	0.141562	0.142638	0.162754	0.137122	0.151649	0.144867	0.152435	0.151854	0.13443	0.196957	0.137728	0.191985	0.142786	0.15373	0.167737	0.245914	0.146531
TZISTR1008	0.099878	0.101338	0.099152	0.112413	0.112808	0.149381	0.090734	0.086877	0.174123	0.090701	0.083302	0.088552	0.092191	0.080969	0.086508	0.141269	0.085153	0.108458	0.097188	0.138012	0.090215	0.163391	0.089213	0.089052	0.169824	0.106082	0.147848	0.095751	0.111822	0.085185	0.096959	0.085485	0.087997	0.085569	0.109662	0.086278	0.096751	0.088438	0.100755	0.096573	0.08653	0.156048	0.082869	0.149128	0.089709	0.096786	0.103002	0.229166	0.091135
TZEEI21	0.126469	0.131512	0.127119	0.1474	0.146702	0.168894	0.117806	0.110496	0.190427	0.117475	0.112527	0.116275	0.120283	0.109686	0.109875	0.160022	0.115174	0.140191	0.123287	0.162459	0.118654	0.181603	0.113419	0.116528	0.196319	0.128251	0.170876	0.124983	0.137775	0.118026	0.121851	0.112963	0.117485	0.115023	0.145379	0.11262	0.120537	0.117396	0.123288	0.12383	0.108513	0.179818	0.115199	0.177244	0.116034	0.122721	0.138144	0.24847	0.119249
TZDEEI50	0.307431	0.305434	0.30788	0.312932	0.306088	0.314215	0.300919	0.306105	0.312414	0.303483	0.30526	0.307162	0.302086	0.305698	0.300667	0.296269	0.306196	0.305034	0.300698	0.314325	0.299353	0.321468	0.30334	0.307562	0.322914	0.302632	0.308848	0.30556	0.310927	0.301431	0.311322	0.303236	0.305359	0.303158	0.304143	0.302481	0.309881	0.305426	0.299707	0.301724	0.303616	0.318831	0.303468	0.312235	0.291645	0.31237	0.30167	0.316846	0.303876
TZISTR1275	0.100465	0.106246	0.100898	0.124309	0.124551	0.154175	0.088108	0.086882	0.174829	0.093974	0.089571	0.089864	0.102937	0.087295	0.086972	0.146218	0.089778	0.116823	0.103788	0.145528	0.093549	0.166087	0.091087	0.092495	0.181135	0.110992	0.150799	0.104173	0.11779	0.089264	0.102087	0.091258	0.093831	0.090304	0.118559	0.089985	0.099867	0.09373	0.098849	0.102095	0.08806	0.15834	0.088012	0.154639	0.093571	0.101311	0.112129	0.237569	0.094526
CKDHL0467	0.100359	0.108591	0.102161	0.11768	0.121455	0.150132	0.094482	0.083769	0.177884	0.094928	0.088944	0.090467	0.097128	0.086223	0.086249	0.142335	0.0863	0.113022	0.089419	0.14633	0.093919	0.165541	0.091877	0.091084	0.176623	0.107339	0.151977	0.099618	0.118147	0.090225	0.099268	0.08887	0.090686	0.091467	0.120071	0.089161	0.099241	0.094184	0.097337	0.100037	0.08209	0.16124	0.090447	0.153501	0.093193	0.10008	0.1128	0.236658	0.094039
CML571	0.099052	0.10509	0.10087	0.113667	0.115386	0.150709	0.09136	0.088818	0.172375	0.095288	0.085557	0.090122	0.09169	0.080094	0.088784	0.142894	0.082224	0.10737	0.101487	0.142829	0.092637	0.164236	0.092464	0.087746	0.170269	0.103775	0.149413	0.096698	0.113027	0.086857	0.097535	0.08532	0.092327	0.087819	0.112797	0.084645	0.095817	0.090109	0.101535	0.098628	0.086684	0.155466	0.087178	0.150492	0.08751	0.095291	0.103343	0.225963	0.091164
CML480	0.110101	0.114491	0.109371	0.131728	0.129607	0.161416	0.098518	0.097045	0.185827	0.105605	0.094392	0.098495	0.10523	0.090496	0.096621	0.147889	0.093441	0.121061	0.107142	0.149697	0.100924	0.170939	0.099126	0.100783	0.185384	0.114367	0.152935	0.106004	0.122283	0.098131	0.105527	0.09463	0.096647	0.101524	0.128853	0.096992	0.105685	0.104937	0.109919	0.108728	0.095114	0.163516	0.092839	0.158333	0.100302	0.103835	0.120631	0.240855	0.101063
TZISTR1177	0.098651	0.105117	0.101268	0.124255	0.123168	0.153897	0.091092	0.086967	0.178765	0.100438	0.087541	0.090273	0.100703	0.084738	0.094677	0.149212	0.088524	0.110873	0.104422	0.141845	0.090813	0.168615	0.096593	0.092315	0.176278	0.1062	0.148878	0.100297	0.112704	0.09035	0.101056	0.088723	0.089582	0.095605	0.117054	0.088421	0.098908	0.099745	0.107447	0.098476	0.092024	0.157799	0.088013	0.154846	0.092832	0.100856	0.1154	0.22334	0.092452
TZISTR1199	0.10569	0.110775	0.107121	0.131456	0.126447	0.156229	0.094518	0.092498	0.181967	0.102248	0.09415	0.091991	0.105833	0.092095	0.095071	0.156438	0.096777	0.122123	0.107633	0.149167	0.092671	0.170647	0.098978	0.097	0.184149	0.113601	0.156661	0.103473	0.118085	0.095391	0.105049	0.096508	0.093683	0.099002	0.122565	0.092445	0.101453	0.100902	0.109034	0.104181	0.091041	0.159991	0.092086	0.161089	0.09283	0.103752	0.123325	0.217616	0.098174
TZISTR1119	0.134485	0.139276	0.134161	0.153477	0.153476	0.175775	0.126953	0.118515	0.196602	0.132143	0.123293	0.123935	0.128975	0.123517	0.126185	0.170788	0.120065	0.140616	0.137058	0.169255	0.125262	0.200517	0.131448	0.130535	0.199183	0.141495	0.172307	0.130534	0.147394	0.127204	0.136239	0.126389	0.122685	0.128649	0.146559	0.121886	0.13569	0.129653	0.137603	0.13584	0.119406	0.182272	0.124094	0.177043	0.123749	0.137191	0.150314	0.219708	0.124173
TZSTRI107	0.104009	0.107658	0.103833	0.126891	0.123955	0.15649	0.093181	0.08991	0.183543	0.099359	0.090528	0.090718	0.103717	0.087555	0.092309	0.146337	0.084665	0.116572	0.106515	0.145605	0.092298	0.168056	0.092464	0.092433	0.180557	0.111254	0.156574	0.102598	0.11554	0.093118	0.102187	0.092417	0.090812	0.093866	0.116122	0.087486	0.100464	0.097792	0.106392	0.101416	0.08544	0.158528	0.090032	0.159621	0.095788	0.102979	0.11593	0.239757	0.090564
TZSTRI115	0.203467	0.200996	0.20091	0.206886	0.211289	0.225155	0.193241	0.18755	0.242801	0.193397	0.193783	0.193207	0.198561	0.195378	0.19034	0.222084	0.193554	0.20241	0.198432	0.223381	0.190957	0.23363	0.19434	0.19306	0.239694	0.197636	0.224173	0.196794	0.207441	0.192682	0.200208	0.19695	0.19534	0.190145	0.201651	0.187681	0.200405	0.191526	0.200259	0.194518	0.188793	0.237071	0.189326	0.224133	0.191247	0.199021	0.20405	0.237085	0.196561
TZISTR1010	0.097783	0.104642	0.098532	0.124191	0.117205	0.157455	0.0895	0.085012	0.176777	0.092894	0.084622	0.086722	0.098357	0.079445	0.087087	0.144542	0.080411	0.113368	0.099821	0.141896	0.08901	0.168693	0.090405	0.092856	0.171699	0.103713	0.147716	0.103772	0.110781	0.087023	0.100851	0.083373	0.086192	0.087397	0.122334	0.088502	0.099977	0.091224	0.100846	0.093454	0.083344	0.160114	0.083792	0.154252	0.089956	0.098806	0.109689	0.237248	0.090277
TZEEI13	0.105354	0.109464	0.102415	0.124301	0.12098	0.158073	0.096258	0.090694	0.17694	0.097772	0.09236	0.092676	0.099604	0.086705	0.092329	0.148191	0.088437	0.114988	0.105059	0.150507	0.094987	0.164177	0.092546	0.09596	0.179361	0.111222	0.148018	0.104911	0.119322	0.094461	0.099874	0.09126	0.092983	0.092676	0.122671	0.088623	0.100983	0.096042	0.104951	0.103456	0.088165	0.155317	0.091249	0.157122	0.096219	0.101401	0.117073	0.235225	0.09867
TZDEEI64	0.268342	0.269733	0.264033	0.273804	0.274077	0.284042	0.261465	0.261571	0.287816	0.261438	0.257654	0.262149	0.263957	0.260475	0.2588	0.265256	0.262912	0.269032	0.26362	0.282897	0.258596	0.285256	0.263831	0.263701	0.294712	0.267561	0.285171	0.26405	0.270051	0.265513	0.271354	0.260905	0.264808	0.261305	0.271819	0.256378	0.265959	0.262252	0.26278	0.265591	0.251818	0.284769	0.264829	0.290163	0.261977	0.267469	0.272774	0.310265	0.262249
TZISTR1276	0.109554	0.111113	0.105104	0.126836	0.126769	0.151962	0.098665	0.091568	0.182975	0.102497	0.096771	0.095093	0.106459	0.091599	0.093422	0.143888	0.092307	0.121795	0.106458	0.152227	0.102201	0.17669	0.100096	0.101149	0.183609	0.114858	0.159727	0.107004	0.124546	0.096468	0.10782	0.095941	0.099812	0.097418	0.127829	0.096082	0.10699	0.100627	0.105586	0.105034	0.090644	0.168211	0.092471	0.162666	0.101448	0.111967	0.118437	0.238011	0.097627
CML539	0.103369	0.109327	0.104746	0.129784	0.123471	0.261786	0.09422	0.090285	0.182341	0.294745	0.09348	0.092362	0.106249	0.088661	0.086919	0.138152	0.089892	0.120272	0.107795	0.149678	0.098275	0.171045	0.09446	0.096652	0.182517	0.115385	0.160903	0.109032	0.12065	0.093007	0.10471	0.092626	0.093648	0.090844	0.125365	0.094213	0.202966	0.094964	0.099121	0.104803	0.085147	0.163389	0.093454	0.159804	0.097534	0.106848	0.113206	0.240666	0.097131
CML390	0.103467	0.110242	0.10304	0.125403	0.122246	0.160418	0.097331	0.091479	0.176218	0.097104	0.090349	0.092327	0.100887	0.087392	0.092047	0.142071	0.088317	0.113575	0.108933	0.145219	0.093594	0.168094	0.094202	0.095997	0.181898	0.109416	0.149169	0.099851	0.117075	0.091381	0.103596	0.091052	0.093978	0.091143	0.119362	0.088065	0.10103	0.094858	0.105223	0.102949	0.089073	0.160376	0.092797	0.155893	0.094138	0.103146	0.116347	0.235428	0.096795
TZISTR1178	0.104688	0.109083	0.103237	0.125577	0.125625	0.156495	0.086355	0.089059	0.182664	0.098121	0.092367	0.09094	0.100829	0.087253	0.087973	0.149085	0.087582	0.114011	0.106929	0.147027	0.095687	0.163493	0.095448	0.091296	0.179878	0.112403	0.15305	0.100983	0.118587	0.089613	0.099393	0.092206	0.088842	0.091595	0.119037	0.090373	0.100217	0.09592	0.100884	0.099569	0.088292	0.157075	0.084161	0.157733	0.09423	0.097	0.115858	0.232129	0.093895
TZISTR1205	0.098445	0.103562	0.099223	0.120943	0.119143	0.153956	0.089708	0.086816	0.179351	0.09322	0.084606	0.089054	0.09669	0.083125	0.085704	0.146619	0.084781	0.111251	0.099954	0.144205	0.091712	0.167722	0.091636	0.092415	0.169193	0.10783	0.146542	0.105055	0.109877	0.086913	0.100438	0.086661	0.087273	0.088396	0.115559	0.088611	0.098856	0.092275	0.09954	0.093097	0.083634	0.157233	0.086614	0.152808	0.0916	0.10242	0.11508	0.239587	0.092142
TZISTR1223	0.231297	0.232668	0.230115	0.245245	0.242424	0.250701	0.221869	0.221882	0.263374	0.227828	0.217973	0.222483	0.231997	0.220086	0.221657	0.256953	0.227159	0.229312	0.230153	0.24932	0.22002	0.263491	0.227266	0.226859	0.268824	0.228091	0.248669	0.228093	0.239851	0.222026	0.233058	0.221314	0.222548	0.226072	0.229853	0.219885	0.231571	0.225656	0.229252	0.230667	0.218965	0.254101	0.219527	0.247311	0.223124	0.229177	0.239029	0.077199	0.229085
TZSTRI108	0.052276	0.06782	0.052714	0.112508	0.085999	0.145165	0.082321	0.067849	0.174637	0.082985	0.05143	0.050159	0.094625	0.067575	0.078773	0.134273	0.08178	0.113426	0.094709	0.091243	0.012183	0.154792	0.08991	0.091414	0.136162	0.090225	0.151226	0.088546	0.065039	0.055386	0.094808	0.071885	0.082325	0.080004	0.103618	0.085289	0.089219	0.082313	0.091149	0.049169	0.069529	0.143775	0.07204	0.15012	0.08661	0.091667	0.113733	0.234251	0.096982
TZSTRI116	0.101279	0.108327	0.103192	0.127224	0.12806	0.153853	0.091133	0.090823	0.177933	0.096017	0.089028	0.087271	0.099077	0.086005	0.091234	0.14467	0.085354	0.116614	0.106942	0.146021	0.092595	0.168856	0.094135	0.090918	0.178385	0.105398	0.145776	0.103939	0.116223	0.090868	0.099818	0.089767	0.08695	0.091185	0.119997	0.090749	0.099651	0.095737	0.104275	0.09753	0.08737	0.159661	0.089258	0.150488	0.089553	0.098832	0.11229	0.236005	0.094734
TZISTR1011	0.108333	0.112775	0.109191	0.132597	0.123288	0.156837	0.100357	0.092097	0.184559	0.106368	0.095077	0.097372	0.105268	0.091567	0.099544	0.147956	0.091085	0.121175	0.11127	0.151056	0.100095	0.168686	0.091297	0.098171	0.177659	0.11555	0.155292	0.107393	0.123701	0.096369	0.103405	0.093926	0.097838	0.101508	0.128374	0.097395	0.103589	0.106274	0.114838	0.104754	0.090773	0.166035	0.095143	0.161083	0.101278	0.107929	0.115344	0.243412	0.098603
TZEEI14	0.107588	0.113336	0.105291	0.129219	0.126532	0.159816	0.098113	0.093093	0.18162	0.098087	0.094249	0.093946	0.105734	0.089601	0.090842	0.143325	0.094932	0.122754	0.110684	0.149712	0.098088	0.168112	0.0936	0.095774	0.180032	0.117857	0.155935	0.10722	0.119463	0.094744	0.105867	0.093576	0.094275	0.093859	0.1239	0.094659	0.103101	0.096363	0.103622	0.103927	0.091089	0.161413	0.091686	0.160695	0.100755	0.107414	0.119776	0.242235	0.101354
TZDEEI54	0.105687	0.114361	0.105042	0.129912	0.124427	0.160422	0.096697	0.094067	0.182961	0.099383	0.0974	0.09735	0.106656	0.094041	0.087314	0.139599	0.093957	0.120565	0.109522	0.15094	0.096693	0.168874	0.096973	0.099461	0.180571	0.116262	0.156916	0.105719	0.119913	0.095896	0.103608	0.097661	0.093826	0.095085	0.1251	0.097747	0.102881	0.097762	0.100488	0.104287	0.093772	0.159301	0.09472	0.159255	0.098413	0.10719	0.117658	0.239952	0.098694
TZISTR1157	0.108742	0.110831	0.10928	0.135904	0.125147	0.161197	0.10243	0.094763	0.18711	0.106395	0.095863	0.096514	0.108645	0.092241	0.098888	0.154912	0.085872	0.117694	0.112929	0.150888	0.102159	0.170699	0.100041	0.101622	0.177175	0.11688	0.154814	0.108899	0.123249	0.09884	0.106416	0.095882	0.097077	0.101312	0.128124	0.099573	0.10648	0.10441	0.11105	0.105993	0.094519	0.167341	0.091758	0.156908	0.103857	0.110206	0.033354	0.240001	0.10036
CML0919	0.104115	0.109068	0.104551	0.125373	0.126896	0.153766	0.093196	0.086169	0.17504	0.094003	0.089856	0.091517	0.099028	0.087489	0.089605	0.139703	0.087869	0.111417	0.103801	0.146579	0.093453	0.16852	0.092978	0.092806	0.176334	0.105855	0.149604	0.102761	0.118077	0.090975	0.10198	0.090424	0.090346	0.089676	0.1153	0.085331	0.101716	0.092166	0.10315	0.099439	0.08475	0.161885	0.090554	0.154067	0.08914	0.102433	0.113339	0.234053	0.094721
CML0049	0.130474	0.138752	0.129414	0.152486	0.148307	0.178296	0.116234	0.112868	0.198827	0.123061	0.121947	0.119528	0.133523	0.119785	0.111167	0.164444	0.11604	0.139921	0.131791	0.172412	0.123536	0.185117	0.119316	0.120392	0.202022	0.139175	0.168269	0.131291	0.142682	0.116434	0.129668	0.122614	0.119164	0.117512	0.147265	0.118572	0.126166	0.119881	0.121974	0.125702	0.111227	0.182541	0.120341	0.181899	0.121001	0.131107	0.139229	0.245651	0.123284
TZISTR1261	0.176788	0.181276	0.179371	0.190009	0.191009	0.211799	0.172614	0.169078	0.233157	0.169172	0.173029	0.168399	0.177937	0.169225	0.15965	0.196252	0.168761	0.189423	0.178865	0.208478	0.174851	0.231863	0.169427	0.174968	0.235658	0.183247	0.222009	0.179241	0.189886	0.170656	0.180425	0.172026	0.173286	0.165646	0.191157	0.172358	0.180852	0.167537	0.168312	0.176558	0.159392	0.221246	0.168212	0.22093	0.176057	0.184373	0.183993	0.268169	0.174883
TZISTR1231	0.110861	0.121696	0.113281	0.133068	0.132358	0.16598	0.09994	0.097148	0.185299	0.105469	0.09978	0.102477	0.112598	0.096207	0.094613	0.153458	0.101479	0.124594	0.111362	0.152098	0.1067	0.172359	0.103879	0.101879	0.184624	0.120975	0.161066	0.109559	0.124154	0.104014	0.108436	0.100148	0.096776	0.101402	0.129831	0.102428	0.106815	0.10486	0.10491	0.108381	0.093951	0.163403	0.09821	0.168247	0.102604	0.109185	0.120928	0.245715	0.103586
TZISTR1225	0.103207	0.111885	0.1012	0.12795	0.123522	0.157976	0.08971	0.087893	0.18307	0.09314	0.093761	0.092565	0.101484	0.088497	0.084635	0.143502	0.087977	0.119616	0.103167	0.150699	0.09589	0.168952	0.092855	0.093229	0.178132	0.113625	0.158403	0.105407	0.121923	0.092418	0.099369	0.091742	0.090936	0.087416	0.121758	0.092993	0.10138	0.090239	0.095297	0.104169	0.087683	0.158419	0.091959	0.162805	0.096498	0.102039	0.116333	0.23773	0.096123
TZSTRI109	0.1517	0.156399	0.148607	0.170685	0.169133	0.190975	0.138713	0.131908	0.218218	0.14512	0.138786	0.140373	0.151746	0.137896	0.132856	0.176063	0.137915	0.1601	0.145533	0.183818	0.141287	0.200028	0.144239	0.140966	0.212854	0.152149	0.195693	0.145331	0.163234	0.140961	0.143634	0.140011	0.140906	0.142185	0.16384	0.140652	0.144977	0.144275	0.143882	0.151003	0.132035	0.195754	0.141777	0.199314	0.148716	0.147601	0.159565	0.262359	0.148102
TZSTRI117	0.100296	0.110177	0.101913	0.112989	0.118786	0.150133	0.091072	0.088527	0.174515	0.096195	0.088186	0.089618	0.094175	0.085537	0.089221	0.137489	0.086827	0.112328	0.096504	0.144244	0.092468	0.166644	0.095381	0.090144	0.172675	0.1078	0.152813	0.097431	0.116838	0.086652	0.095257	0.089734	0.090645	0.091105	0.113051	0.084361	0.096415	0.094002	0.102533	0.098356	0.086991	0.155613	0.087823	0.154791	0.088587	0.096615	0.117131	0.229445	0.094112
TZISTR1015	0.103184	0.111505	0.194573	0.130322	0.12641	0.25645	0.09743	0.089278	0.180913	0.099348	0.095566	0.094149	0.10694	0.09341	0.086677	0.139974	0.088229	0.11632	0.109507	0.151507	0.095164	0.164071	0.097683	0.095636	0.183	0.113187	0.191877	0.103655	0.118477	0.095315	0.100788	0.096813	0.089398	0.095234	0.127453	0.091266	0.099485	0.097637	0.098655	0.104438	0.089728	0.153975	0.094113	0.156276	0.098864	0.102707	0.116852	0.237754	0.095615
TZEEI49	0.104239	0.111644	0.103805	0.130066	0.128557	0.155366	0.101469	0.09175	0.181291	0.097429	0.097837	0.095733	0.105167	0.093009	0.093293	0.143217	0.094007	0.118151	0.109632	0.150859	0.097539	0.169616	0.094708	0.098105	0.180744	0.114076	0.155078	0.106039	0.118263	0.095812	0.105803	0.096102	0.09766	0.093563	0.118982	0.095284	0.104057	0.096215	0.105739	0.105887	0.0923	0.161523	0.093744	0.156135	0.099217	0.106882	0.121361	0.234402	0.099139
CML312	0.108028	0.118257	0.107636	0.134517	0.131345	0.160761	0.09796	0.091375	0.179488	0.099214	0.09613	0.099083	0.108985	0.095426	0.08917	0.147495	0.097176	0.121582	0.109512	0.150553	0.101011	0.170239	0.099393	0.100523	0.183427	0.113446	0.158783	0.106	0.123058	0.100201	0.105939	0.100082	0.097484	0.094318	0.128012	0.096773	0.106266	0.097808	0.100685	0.105363	0.089342	0.160086	0.096093	0.16165	0.10026	0.106854	0.119575	0.239036	0.098518
CLHP0221	0.100105	0.102166	0.099327	0.112589	0.113494	0.149409	0.089801	0.084623	0.174563	0.088564	0.083044	0.088457	0.09188	0.080508	0.085344	0.13995	0.084714	0.107706	0.096677	0.137413	0.089692	0.163381	0.087992	0.088872	0.171353	0.104352	0.145066	0.096109	0.11181	0.085313	0.096649	0.085555	0.087699	0.083926	0.108509	0.084953	0.097271	0.086377	0.099836	0.096233	0.085014	0.157057	0.082361	0.148064	0.088145	0.096864	0.102439	0.228724	0.091385
TZSTR1137	0.173041	0.187535	0.175588	0.192065	0.194255	0.210056	0.171018	0.170749	0.226039	0.175981	0.169184	0.165832	0.178008	0.165989	0.170658	0.203143	0.16852	0.180186	0.178928	0.201977	0.16898	0.229665	0.175266	0.175934	0.231376	0.178402	0.212743	0.177183	0.184849	0.169064	0.181495	0.168126	0.171486	0.175928	0.189926	0.165023	0.180854	0.17675	0.182725	0.172042	0.165728	0.22002	0.172412	0.209894	0.169866	0.181435	0.188568	0.265317	0.173315
CLHP0312	0.09936	0.103319	0.097441	0.124117	0.120997	0.152247	0.087375	0.084757	0.177365	0.096111	0.085972	0.085513	0.098999	0.084742	0.086679	0.146292	0.084065	0.11506	0.102972	0.143601	0.089795	0.16462	0.09454	0.09172	0.176506	0.105324	0.149389	0.096775	0.113258	0.089756	0.099473	0.088783	0.08848	0.089089	0.115522	0.086707	0.096747	0.093025	0.099907	0.098925	0.084652	0.157847	0.086688	0.15387	0.089327	0.098357	0.110425	0.240927	0.089106
CLHP03302	0.103038	0.108203	0.10452	0.127241	0.127857	0.156179	0.094096	0.091714	0.179043	0.097935	0.089405	0.089192	0.099061	0.08568	0.093719	0.144691	0.084897	0.117108	0.107636	0.147914	0.093519	0.166723	0.094063	0.093491	0.180049	0.10757	0.14515	0.103975	0.11639	0.092814	0.103023	0.089383	0.088344	0.093034	0.122363	0.091318	0.100752	0.097495	0.106489	0.099462	0.089307	0.158613	0.089768	0.149953	0.092452	0.100658	0.11184	0.23473	0.094668
CLHP0364	0.122358	0.126762	0.119713	0.138182	0.139239	0.175912	0.114439	0.110675	0.184761	0.112427	0.107199	0.110848	0.118521	0.104743	0.110179	0.152011	0.111479	0.129694	0.124497	0.159321	0.11116	0.180891	0.11305	0.111055	0.193538	0.126991	0.1582	0.115103	0.132479	0.109518	0.117395	0.109119	0.114324	0.107377	0.134795	0.107006	0.114818	0.110473	0.119967	0.121025	0.103821	0.173928	0.110327	0.168977	0.1125	0.118218	0.132452	0.246398	0.115427
CLHP0020	0.21953	0.219578	0.222606	0.228855	0.227749	0.249409	0.206772	0.210065	0.262522	0.217717	0.210072	0.209653	0.217177	0.207069	0.205712	0.234793	0.209059	0.22241	0.215513	0.242365	0.213084	0.253004	0.212055	0.21018	0.257826	0.21904	0.246428	0.215223	0.225249	0.212561	0.219243	0.209466	0.214359	0.215217	0.229751	0.212201	0.215272	0.214	0.215403	0.214997	0.204454	0.252714	0.205424	0.24838	0.216306	0.215993	0.223963	0.292112	0.215454
CLHP0310	0.11734	0.122358	0.117365	0.135402	0.137438	0.162255	0.104309	0.098357	0.189603	0.105441	0.101412	0.106205	0.114194	0.100307	0.099114	0.149392	0.100083	0.128517	0.11181	0.156942	0.106929	0.17415	0.106864	0.103615	0.190712	0.122929	0.164967	0.114168	0.13143	0.10519	0.113549	0.104371	0.102311	0.102402	0.132418	0.102887	0.11114	0.106045	0.111296	0.115726	0.095514	0.170409	0.103083	0.16828	0.106606	0.114753	0.127473	0.243933	0.10827
CLHP0404	0.103461	0.11287	0.105401	0.131377	0.126002	0.160757	0.096047	0.091108	0.183661	0.096685	0.095164	0.093218	0.107019	0.090429	0.086164	0.139368	0.089155	0.121516	0.111305	0.149659	0.098754	0.17157	0.095531	0.096677	0.18529	0.115894	0.159761	0.106913	0.121938	0.094796	0.105267	0.094391	0.094944	0.091807	0.125815	0.094788	0.103163	0.094777	0.097716	0.10557	0.086089	0.164244	0.096131	0.159642	0.097444	0.107002	0.113052	0.238744	0.098974
CML304	0.049968	0.063626	0.058059	0.11211	0.099738	0.14451	0.087883	0.074235	0.174225	0.089183	0.049939	0.03943	0.096326	0.063969	0.07859	0.135872	0.086465	0.116771	0.100227	0.099762	0.054913	0.162639	0.092621	0.093409	0.149246	0.095053	0.152007	0.093334	0.070875	0.054064	0.097798	0.065815	0.082261	0.084466	0.1094	0.086634	0.093928	0.087532	0.088843	0.058739	0.066985	0.148355	0.083285	0.155058	0.093601	0.100032	0.114575	0.240032	0.101709
CZL1380	0.088914	0.098737	0.090202	0.122283	0.122446	0.146089	0.088219	0.077864	0.171966	0.049754	0.086996	0.078833	0.098167	0.091327	0.017234	0.140524	0.089873	0.118572	0.09827	0.132898	0.084026	0.165418	0.060838	0.09254	0.169867	0.102696	0.158995	0.098822	0.106578	0.081871	0.104294	0.092916	0.089167	0.043018	0.115955	0.08655	0.098813	0.046699	0.023514	0.096104	0.077459	0.157093	0.093001	0.157885	0.085547	0.099813	0.119706	0.236674	0.102042
TZSTR1166	0.099873	0.103187	0.098124	0.116355	0.122609	0.151891	0.089223	0.082734	0.178299	0.086838	0.089114	0.085548	0.091152	0.08743	0.07989	0.142018	0.080702	0.117451	0.093604	0.140835	0.088596	0.168865	0.092623	0.093963	0.172103	0.106289	0.151486	0.094086	0.110397	0.089209	0.100464	0.091906	0.092966	0.082134	0.12053	0.090571	0.101989	0.085318	0.093908	0.096921	0.084935	0.160062	0.085988	0.154945	0.091182	0.099874	0.110594	0.233962	0.094579
CLHP0003	0.090374	0.102367	0.09312	0.115357	0.119267	0.144898	0.091138	0.072373	0.170783	0.013812	0.084207	0.082759	0.093688	0.087139	0.040672	0.139627	0.087296	0.116308	0.091017	0.135905	0.08201	0.164094	0.034133	0.090812	0.167603	0.095904	0.159277	0.095757	0.107532	0.083668	0.101417	0.087945	0.088574	0.006248	0.113625	0.079877	0.098289	0.009819	0.051964	0.092424	0.075409	0.160747	0.087753	0.154584	0.080891	0.101342	0.118373	0.240518	0.098397
CLHP0343	0.290949	0.293578	0.296652	0.300225	0.297775	0.305841	0.302632	0.294183	0.279796	0.272776	0.293014	0.298117	0.297342	0.307105	0.284698	0.305478	0.313683	0.301439	0.303197	0.299065	0.293523	0.298841	0.258561	0.299454	0.250316	0.250224	0.308321	0.301888	0.287808	0.298339	0.299729	0.300409	0.298518	0.275913	0.285374	0.293547	0.298998	0.271178	0.281743	0.297226	0.29483	0.299144	0.301955	0.309125	0.299627	0.301799	0.313842	0.341284	0.320222
CLHP0350	0.044338	0.06372	0.051077	0.111622	0.115832	0.141042	0.082396	0.065438	0.170439	0.083701	0.054287	0.034345	0.097578	0.085251	0.072819	0.135834	0.08305	0.115086	0.09757	0.085607	0.037052	0.155593	0.088708	0.086764	0.16309	0.087152	0.146638	0.086334	0.063776	0.05601	0.093681	0.089574	0.078823	0.080581	0.104372	0.082813	0.087947	0.083788	0.084343	0.051434	0.059919	0.143172	0.083655	0.149451	0.089835	0.093325	0.114734	0.236744	0.099944
TZSTR1132	0.22381	0.223461	0.223111	0.232875	0.235767	0.249542	0.2276	0.212931	0.245047	0.229081	0.216256	0.218967	0.223952	0.222807	0.218541	0.240631	0.221644	0.216502	0.227472	0.238077	0.216295	0.259273	0.226781	0.219596	0.247766	0.214008	0.208471	0.225476	0.221706	0.220725	0.225207	0.224287	0.218823	0.225472	0.207879	0.210881	0.226665	0.227902	0.224726	0.22405	0.208684	0.261128	0.220246	0.201523	0.219915	0.228097	0.222628	0.295403	0.224135
CLHP0058	0.137394	0.145946	0.134583	0.155906	0.156165	0.188851	0.136548	0.126404	0.190123	0.136169	0.130896	0.128025	0.13706	0.128571	0.129025	0.175846	0.13199	0.144453	0.148767	0.168391	0.130329	0.200634	0.13414	0.134859	0.192841	0.134307	0.160386	0.140057	0.150125	0.130705	0.141336	0.132516	0.132422	0.13263	0.146892	0.126109	0.141473	0.136795	0.140078	0.138385	0.131321	0.19332	0.12907	0.167821	0.131292	0.144339	0.152555	0.25698	0.134063
CKDHL0467	0.102148	0.10722	0.099525	0.088219	0.126479	0.135548	0.089314	0.089681	0.17883	0.094613	0.091032	0.091583	0.092208	0.089459	0.09154	0.139581	0.095749	0.121835	0.057933	0.142982	0.0875	0.141498	0.103509	0.084206	0.174688	0.108602	0.154983	0.07274	0.116225	0.088946	0.085923	0.093794	0.084347	0.090308	0.120438	0.097411	0.080845	0.094339	0.102953	0.097849	0.089184	0.131262	0.09346	0.158577	0.095857	0.08332	0.125415	0.241294	0.10044
CLHP0049	0.050382	0.066375	0.061568	0.122077	0.109239	0.150952	0.09217	0.07768	0.178966	0.098485	0.058467	0.048053	0.105927	0.079295	0.092534	0.144166	0.092691	0.123329	0.108918	0.094797	0.040696	0.164145	0.101286	0.100703	0.159272	0.098956	0.15929	0.096925	0.072223	0.065958	0.105144	0.08302	0.092024	0.094568	0.114661	0.095772	0.099709	0.097215	0.103149	0.058644	0.0718	0.15355	0.089719	0.158151	0.10533	0.102857	0.12515	0.238997	0.109028
CLHP00432	0.101102	0.111811	0.102126	0.132516	0.134805	0.155575	0.099188	0.08888	0.180521	0.059641	0.100796	0.092531	0.106533	0.103872	0.023384	0.146097	0.101339	0.128708	0.110577	0.145572	0.096288	0.173616	0.070882	0.103057	0.180241	0.114684	0.17012	0.112103	0.119748	0.094627	0.115535	0.10551	0.100521	0.053633	0.125442	0.093783	0.111545	0.056829	0.030151	0.1086	0.093832	0.165937	0.104852	0.166694	0.093804	0.112575	0.13207	0.241995	0.112377
CLHP0022	0.129312	0.133343	0.131319	0.105547	0.146038	0.128685	0.130323	0.121878	0.195315	0.127046	0.123376	0.120544	0.096413	0.118574	0.123547	0.165619	0.129679	0.147092	0.114634	0.167964	0.125631	0.191554	0.133455	0.132242	0.188615	0.138767	0.187304	0.124235	0.137301	0.12649	0.14131	0.122402	0.128113	0.123409	0.142668	0.129995	0.137975	0.12734	0.132915	0.131293	0.118636	0.186115	0.11292	0.184102	0.132337	0.137913	0.150609	0.263672	0.131674
TZSTR1160	0.100083	0.110411	0.100566	0.126062	0.125856	0.151519	0.098067	0.080073	0.176316	0.039425	0.091	0.091033	0.103289	0.092884	0.060544	0.150583	0.093245	0.11807	0.105413	0.142771	0.093334	0.164929	0.013326	0.097138	0.173455	0.104241	0.159027	0.108753	0.115004	0.092974	0.105736	0.093562	0.093188	0.034636	0.119729	0.085848	0.103535	0.037534	0.071462	0.101464	0.086184	0.160042	0.093701	0.156064	0.090133	0.105021	0.119428	0.240291	0.100328
CLHP00378	0.096159	0.102541	0.094411	0.120372	0.123944	0.146859	0.083663	0.085416	0.180465	0.097305	0.087742	0.082133	0.101293	0.085407	0.087843	0.148547	0.08498	0.117967	0.103084	0.145133	0.085955	0.139363	0.093732	0.068585	0.174369	0.105955	0.150548	0.093741	0.107162	0.085258	0.081165	0.087991	0.00935	0.091232	0.113786	0.087102	0.073894	0.09489	0.100863	0.090779	0.084714	0.130217	0.085425	0.150774	0.092537	0.080022	0.11745	0.243761	0.09668
CLHP00478	0.082302	0.091597	0.081087	0.09535	0.118138	0.12785	0.08534	0.072434	0.1659	0.086571	0.081741	0.070743	0.090554	0.084366	0.073397	0.139059	0.086413	0.111987	0.069298	0.124335	0.074107	0.152803	0.092292	0.082526	0.162625	0.08629	0.151048	0.083676	0.100869	0.076739	0.090226	0.08778	0.082761	0.081198	0.113632	0.085892	0.088489	0.08505	0.087074	0.085816	0.073855	0.142541	0.08696	0.149866	0.090593	0.089191	0.117754	0.236519	0.091513
CLHP00294	0.150802	0.155682	0.150688	0.17283	0.165717	0.193816	0.144965	0.139965	0.202966	0.14725	0.14243	0.140875	0.149187	0.142301	0.138104	0.191501	0.143893	0.152248	0.157873	0.181542	0.147057	0.206361	0.1409	0.145781	0.209528	0.155477	0.166917	0.151408	0.161474	0.142205	0.15462	0.142928	0.141487	0.141891	0.153627	0.141427	0.150993	0.146205	0.147854	0.148134	0.13794	0.19901	0.141359	0.175069	0.142228	0.151368	0.163721	0.256806	0.143912
CLHP0326	0.099704	0.107537	0.096734	0.126058	0.12357	0.15325	0.094214	0.089171	0.173309	0.070865	0.092574	0.08788	0.104864	0.090198	0.072947	0.14698	0.091655	0.117115	0.108065	0.142776	0.09298	0.166129	0.076012	0.097303	0.175944	0.109103	0.157901	0.106189	0.114067	0.088069	0.106878	0.093394	0.092578	0.061877	0.119768	0.086667	0.10303	0.066384	0.084309	0.096167	0.088952	0.160286	0.089657	0.157237	0.08776	0.103825	0.120812	0.242983	0.102813
CLHP0156	0.05365	0.068557	0.055044	0.109181	0.069679	0.145526	0.082652	0.074451	0.167843	0.088703	0.059011	0.053929	0.087539	0.052599	0.078605	0.141177	0.083545	0.112533	0.093496	0.102335	0.053133	0.156388	0.08937	0.08909	0.132792	0.10309	0.150074	0.09094	0.070516	0.013116	0.091598	0.05741	0.081534	0.082777	0.113549	0.083615	0.086713	0.085046	0.089344	0.048547	0.078028	0.143769	0.065827	0.151005	0.084821	0.093535	0.11037	0.234349	0.093687
CLHP00286	0.057664	0.069455	0.058097	0.112622	0.07407	0.147598	0.088051	0.079141	0.173616	0.092685	0.058363	0.057717	0.091958	0.056537	0.08063	0.143512	0.086232	0.116159	0.098524	0.101471	0.057249	0.162057	0.092421	0.093445	0.134497	0.106556	0.152918	0.094257	0.072776	0.01453	0.098131	0.061232	0.084725	0.08693	0.118386	0.088119	0.093076	0.088639	0.090121	0.049609	0.079583	0.148979	0.070741	0.155087	0.090675	0.098569	0.115738	0.239983	0.097671
CLHP0334	0.097312	0.095426	0.097982	0.078212	0.107955	0.142735	0.091749	0.084929	0.17014	0.097505	0.077067	0.08918	0.065546	0.07764	0.092827	0.138772	0.092713	0.115862	0.067828	0.135729	0.082958	0.159016	0.097352	0.090604	0.159705	0.106405	0.154801	0.09324	0.106098	0.078312	0.096651	0.081093	0.090538	0.092981	0.112489	0.089382	0.097715	0.096101	0.105653	0.092423	0.087929	0.153783	0.078824	0.15339	0.092843	0.098502	0.122382	0.233855	0.095157
CKDHL0378	0.139689	0.137774	0.14105	0.081741	0.152	0.17053	0.141295	0.134836	0.199688	0.138979	0.124168	0.134231	0.096811	0.124584	0.138154	0.172325	0.141012	0.160512	0.10325	0.170266	0.131764	0.188323	0.146543	0.139152	0.188631	0.149905	0.192281	0.129741	0.143861	0.130018	0.145851	0.128573	0.138757	0.136069	0.153718	0.13783	0.144553	0.135776	0.149342	0.137319	0.13065	0.18161	0.129095	0.188672	0.13989	0.141694	0.162077	0.258243	0.145781
TZSTR1159	0.109686	0.114287	0.109934	0.079448	0.1299	0.136562	0.09709	0.098315	0.185683	0.097891	0.0964	0.10128	0.092254	0.098889	0.099405	0.140804	0.102434	0.126471	0.049088	0.1503	0.097206	0.158064	0.099561	0.095825	0.178497	0.119024	0.161792	0.089738	0.119405	0.097506	0.102101	0.102191	0.100859	0.092995	0.128926	0.103107	0.097506	0.09696	0.112291	0.105873	0.098782	0.154744	0.099968	0.160412	0.099469	0.098345	0.131945	0.243877	0.10686
CZL99017	0.170395	0.171597	0.173031	0.167272	0.189079	0.198479	0.159442	0.170245	0.235066	0.171964	0.166337	0.1686	0.171884	0.166776	0.167744	0.206566	0.167932	0.190239	0.158621	0.202897	0.163972	0.169082	0.179691	0.149353	0.224403	0.176785	0.209852	0.147022	0.174834	0.163741	0.150782	0.170711	0.154188	0.17017	0.182527	0.167453	0.145059	0.171553	0.177584	0.167726	0.16247	0.161997	0.172329	0.21353	0.177704	0.145334	0.189421	0.273707	0.177236
CML451	0.091424	0.104005	0.094422	0.117181	0.12071	0.246275	0.092132	0.074216	0.172467	0.014113	0.084461	0.083472	0.09353	0.088199	0.041854	0.141721	0.087963	0.118163	0.09196	0.137116	0.082819	0.165546	0.035369	0.090936	0.169104	0.096986	0.159112	0.097008	0.107765	0.084797	0.102631	0.088965	0.089486	0.006499	0.114235	0.080467	0.098355	0.00986	0.052924	0.093633	0.076472	0.161597	0.089823	0.156442	0.08112	0.100536	0.118624	0.242483	0.100266
CLHP0005	0.292896	0.297818	0.296577	0.309455	0.308797	0.313635	0.296024	0.291244	0.278302	0.294507	0.29334	0.292824	0.305543	0.301276	0.29116	0.297549	0.301087	0.272673	0.304746	0.301414	0.298114	0.311732	0.293839	0.298022	0.299437	0.278813	0.204932	0.297818	0.300054	0.301201	0.2922	0.301532	0.293957	0.296889	0.282662	0.288021	0.2958	0.296498	0.293239	0.298733	0.287997	0.30277	0.301549	0.224234	0.288442	0.299482	0.302198	0.323771	0.30184
CLHP00322	0.102238	0.105818	0.103437	0.122543	0.125509	0.150631	0.094207	0.089494	0.183257	0.092072	0.093137	0.089464	0.096952	0.089294	0.092746	0.141385	0.086943	0.117063	0.098675	0.14409	0.09255	0.174622	0.099444	0.101643	0.174135	0.109741	0.153266	0.098246	0.115581	0.09198	0.107231	0.094247	0.097521	0.0878	0.124303	0.093783	0.108947	0.090799	0.105629	0.099948	0.089265	0.166916	0.092008	0.15772	0.095261	0.107701	0.118263	0.23622	0.097897
CLHP0113	0.172453	0.183139	0.171753	0.208649	0.185659	0.226301	0.20219	0.19721	0.255161	0.202859	0.182269	0.174726	0.205694	0.190314	0.207161	0.22647	0.205448	0.22142	0.20131	0.190667	0.168871	0.247835	0.216182	0.216872	0.20132	0.207845	0.243904	0.203368	0.172722	0.174799	0.217776	0.193121	0.209415	0.201196	0.221574	0.209679	0.214534	0.201578	0.20979	0.140832	0.194181	0.245642	0.195721	0.243843	0.210756	0.218826	0.219188	0.291522	0.220188
CLHP0302	0.110602	0.073963	0.115097	0.169353	0.105273	0.193702	0.153867	0.142675	0.218535	0.161572	0.085831	0.120016	0.156809	0.105289	0.158194	0.193677	0.160998	0.182663	0.161482	0.123044	0.114722	0.204944	0.163225	0.165	0.155325	0.1607	0.20395	0.157303	0.106111	0.118153	0.165361	0.106602	0.159926	0.160201	0.169591	0.160896	0.16191	0.160036	0.163897	0.115727	0.136627	0.19332	0.13541	0.204067	0.170672	0.167663	0.180826	0.27196	0.169297
[truncated: 81 more columns]
